# Supplementary material for: 17βH-Periplogenin, a cardiac aglycone from the root bark of Periploca sepium Bunge
Source: Acta Crystallogr Sect E Struct Rep Online. 2012 May 2;68(Pt 6):o1582–3. doi: 10.1107/S1600536812018521 (PMC3379196; doi:10.1107/S1600536812018521)
Supplement: Supplementary file 1 [file e-68-o1582-sup1.cif]

##############################################################################
#                                                                            #
# This CIF contains the data in a paper accepted for publication in          #
# Acta Crystallographica Section E. It conforms to the requirements of       #
# Notes for Authors for Acta Crystallographica Section E, and has been       #
# peer reviewed under the auspices of the IUCr Commission on Journals.       #
#                                                                            #
# Full details of the Crystallographic Information File format               #
# are given in the paper "The Crystallographic Information File (CIF):       #
# a New Standard Archive File for Crystallography" by S. R. Hall, F. H.      #
# Allen and I. D. Brown [Acta Cryst. (1991), A47, 655-685].                  #
#                                                                            #
# The current version of the core CIF dictionary is obtainable from          #
# ftp://ftp.iucr.org/pub/cif_core.dic.                                       #
#                                                                            #
# Software is freely available for graphical display of the structure(s)     #
# in this CIF. For information consult the CIF software page                 #
# http://www.iucr.org/resources/cif/software.                                #
#                                                                            #
# This file may be used for bona fide research purposes within the           #
# scientific community so long as proper attribution is given to the journal # 
# article from which it was obtained.                                        #
#                                                                            #
##############################################################################
data_I
_audit_creation_method     SHELXL-97
_chemical_name_systematic
;\
4-[(3<i>S</i>,5<i>S</i>,8<i>R</i>,9<i>S</i>,10<i>R</i>,13<i>R</i>,14<i>S</i>,\
17<i>S</i>)-3,5,14-trihydroxy-10,13-dimethyl-hexadecahydro-1<i>H</i>-
cyclopenta[<i>a</i>]phenanthren-17-yl]furan-2(5<i>H</i>)-one
;
_chemical_name_common     17<i>\b</i>H-periplogenin
_chemical_formula_moiety     'C23 H34 O5'
_chemical_formula_sum     'C23 H34 O5'
_chemical_formula_iupac     'C23 H34 O5'
_chemical_formula_weight     390.50
_chemical_melting_point     ?
_symmetry_cell_setting     monoclinic
_symmetry_space_group_name_H-M     'P 21'
_symmetry_space_group_name_Hall     'P 2yb'
loop_
    _symmetry_equiv_pos_as_xyz
    'x, y, z'
    '-x, y+1/2, -z'
_cell_length_a     7.434(3)
_cell_length_b     10.554(4)
_cell_length_c     13.537(5)
_cell_angle_alpha     90.00
_cell_angle_beta     103.118(5)
_cell_angle_gamma     90.00
_cell_volume     1034.4(6)
_cell_formula_units_Z     2
_cell_measurement_reflns_used     5262
_cell_measurement_theta_min     1.54
_cell_measurement_theta_max     25.00
_cell_measurement_temperature     296(2)
_cell_special_details     ?
_exptl_crystal_description     block
_exptl_crystal_colour     colourless
_exptl_crystal_size_max     0.26
_exptl_crystal_size_mid     0.24
_exptl_crystal_size_min     0.02
_exptl_crystal_density_diffrn     1.254
_exptl_crystal_density_meas     ?
_exptl_crystal_density_method     'not measured'
_exptl_crystal_F_000     424
_exptl_absorpt_coefficient_mu     0.087
_exptl_absorpt_correction_type     multi-scan
_exptl_absorpt_process_details     '(SADABS; Sheldrick, 1996)'
_exptl_absorpt_correction_T_min     0.9778
_exptl_absorpt_correction_T_max     0.9983
_exptl_special_details     ?
_diffrn_ambient_temperature     296(2)
_diffrn_radiation_type     MoK\a
_diffrn_radiation_wavelength     0.71073
_diffrn_radiation_source     'fine-focus sealed tube'
_diffrn_radiation_monochromator     graphite
_diffrn_measurement_device_type     'Bruker APEX CCD area-detector'
_diffrn_measurement_method     '\w scans'
_diffrn_detector_area_resol_mean     ?
_diffrn_reflns_number     5262
_diffrn_reflns_av_R_equivalents     0.0772
_diffrn_reflns_av_sigmaI/netI     0.0870
_diffrn_reflns_theta_min     1.54
_diffrn_reflns_theta_max     25.00
_diffrn_reflns_theta_full     25.00
_diffrn_measured_fraction_theta_max     0.997
_diffrn_measured_fraction_theta_full     0.997
_diffrn_reflns_limit_h_min     -8
_diffrn_reflns_limit_h_max     8
_diffrn_reflns_limit_k_min     -12
_diffrn_reflns_limit_k_max     12
_diffrn_reflns_limit_l_min     -16
_diffrn_reflns_limit_l_max     9
_diffrn_standards_number     ?
_diffrn_standards_interval_count     ?
_diffrn_standards_interval_time     ?
_diffrn_standards_decay_%     ?
_refine_special_details
;
Refinement of <i>F</i>^2^ against ALL reflections. The weighted <i>R</i>-factor
<i>wR</i> and goodness of fit <i>S</i> are based on <i>F</i>^2^, conventional
<i>R</i>-factors <i>R</i> are based on <i>F</i>, with <i>F</i> set to zero for
negative <i>F</i>^2^. The threshold expression of <i>F</i>^2^ >
\s(<i>F</i>^2^) is used only for calculating <i>R</i>-factors(gt) <i>etc</i>.
and is not relevant to the choice of reflections for refinement.
<i>R</i>-factors based on <i>F</i>^2^ are statistically about twice as large
as those based on <i>F</i>, and <i>R</i>- factors based on ALL data will be
even larger.
;
_reflns_number_total     1927
_reflns_number_gt     1097
_reflns_threshold_expression     I>2sigma(I)
_refine_ls_structure_factor_coef     Fsqd
_refine_ls_matrix_type     full
_refine_ls_R_factor_all     0.1187
_refine_ls_R_factor_gt     0.0526
_refine_ls_wR_factor_gt     0.1016
_refine_ls_wR_factor_ref     0.1259
_refine_ls_goodness_of_fit_ref     1.012
_refine_ls_restrained_S_all     1.012
_refine_ls_number_reflns     1927
_refine_ls_number_parameters     254
_refine_ls_number_restraints     1
_refine_ls_hydrogen_treatment     constr
_refine_ls_weighting_scheme     calc
_refine_ls_weighting_details
         'calc w=1/[\s^2^(Fo^2^)+(0.0536P)^2^+0.0000P] where P=(Fo^2^+2Fc^2^)/3'
_atom_sites_solution_hydrogens     geom
_atom_sites_solution_primary     direct
_atom_sites_solution_secondary     difmap
_refine_ls_shift/su_max     0.000
_refine_ls_shift/su_mean     0.000
_refine_diff_density_max     0.171
_refine_diff_density_min     -0.181
_refine_ls_extinction_method     'SHELXL97 (Sheldrick, 2008)'
_refine_ls_extinction_coef     0.013(3)
_refine_ls_extinction_expression
                                  'Fc^*^=kFc[1+0.001xFc^2^\l^3^/sin(2\q)]^-1/4^'
_refine_ls_abs_structure_details     ?
_refine_ls_abs_structure_Flack     ?
loop_
    _atom_type_symbol
    _atom_type_description
    _atom_type_scat_dispersion_real
    _atom_type_scat_dispersion_imag
    _atom_type_scat_source
    'C' 'C' 0.0033 0.0016
                         'International Tables Vol C Tables 4.2.6.8 and 6.1.1.4'
    'H' 'H' 0.0000 0.0000
                         'International Tables Vol C Tables 4.2.6.8 and 6.1.1.4'
    'O' 'O' 0.0106 0.0060
                         'International Tables Vol C Tables 4.2.6.8 and 6.1.1.4'
_computing_data_collection     'SMART (Bruker, 1997)'
_computing_cell_refinement     'SAINT (Bruker, 1999)'
_computing_data_reduction     'SAINT (Bruker, 1999)'
_computing_structure_solution     'SHELXS97 (Sheldrick, 2008)'
_computing_structure_refinement     'SHELXL97 (Sheldrick, 2008)'
_computing_molecular_graphics     'SHELXTL (Sheldrick, 2008)'
_computing_publication_material     'SHELXTL (Sheldrick, 2008)'
loop_
    _atom_site_type_symbol
    _atom_site_label
    _atom_site_fract_x
    _atom_site_fract_y
    _atom_site_fract_z
    _atom_site_U_iso_or_equiv
    _atom_site_adp_type
    _atom_site_calc_flag
    _atom_site_refinement_flags
    _atom_site_occupancy
    _atom_site_symmetry_multiplicity
    _atom_site_disorder_assembly
    _atom_site_disorder_group
    C C1 0.3269(8) 0.6136(5) 0.1758(4) 0.0561(17) Uani d . 1 1 . .
    H H1A 0.2076 0.5998 0.1916 0.067 Uiso calc R 1 1 . .
    H H1B 0.3112 0.6777 0.1231 0.067 Uiso calc R 1 1 . .
    C C2 0.4616(9) 0.6639(6) 0.2708(4) 0.0639(19) Uani d . 1 1 . .
    H H2A 0.4156 0.7437 0.2908 0.077 Uiso calc R 1 1 . .
    H H2B 0.4681 0.6042 0.3260 0.077 Uiso calc R 1 1 . .
    C C3 0.6508(9) 0.6834(5) 0.2527(4) 0.0555(16) Uani d . 1 1 . .
    H H3A 0.7350 0.7047 0.3174 0.067 Uiso calc R 1 1 . .
    C C4 0.7198(7) 0.5641(5) 0.2117(4) 0.0471(15) Uani d . 1 1 . .
    H H4A 0.7423 0.5004 0.2647 0.057 Uiso calc R 1 1 . .
    H H4B 0.8368 0.5824 0.1944 0.057 Uiso calc R 1 1 . .
    C C5 0.5873(7) 0.5090(5) 0.1180(4) 0.0386(13) Uani d . 1 1 . .
    C C6 0.6653(7) 0.3883(5) 0.0839(4) 0.0433(14) Uani d . 1 1 . .
    H H6A 0.7914 0.4036 0.0785 0.052 Uiso calc R 1 1 . .
    H H6B 0.5937 0.3655 0.0170 0.052 Uiso calc R 1 1 . .
    C C7 0.6629(7) 0.2779(5) 0.1564(4) 0.0414(14) Uani d . 1 1 . .
    H H7A 0.7462 0.2959 0.2212 0.050 Uiso calc R 1 1 . .
    H H7B 0.7058 0.2017 0.1290 0.050 Uiso calc R 1 1 . .
    C C8 0.4684(7) 0.2562(5) 0.1723(4) 0.0361(13) Uani d . 1 1 . .
    H H8A 0.3901 0.2376 0.1053 0.043 Uiso calc R 1 1 . .
    C C9 0.3906(7) 0.3778(5) 0.2096(4) 0.0373(13) Uani d . 1 1 . .
    H H9A 0.4724 0.4013 0.2745 0.045 Uiso calc R 1 1 . .
    C C10 0.3898(7) 0.4900(5) 0.1345(4) 0.0389(13) Uani d . 1 1 . .
    C C11 0.1987(7) 0.3499(5) 0.2297(4) 0.0469(15) Uani d . 1 1 . .
    H H11A 0.1527 0.4252 0.2570 0.056 Uiso calc R 1 1 . .
    H H11B 0.1136 0.3289 0.1663 0.056 Uiso calc R 1 1 . .
    C C12 0.2059(7) 0.2412(5) 0.3039(4) 0.0447(15) Uani d . 1 1 . .
    H H12A 0.0842 0.2290 0.3171 0.054 Uiso calc R 1 1 . .
    H H12B 0.2899 0.2630 0.3675 0.054 Uiso calc R 1 1 . .
    C C13 0.2699(7) 0.1166(5) 0.2639(3) 0.0408(14) Uani d . 1 1 . .
    C C14 0.4603(7) 0.1395(5) 0.2376(4) 0.0390(13) Uani d . 1 1 . .
    C C15 0.5971(7) 0.1384(5) 0.3422(4) 0.0485(15) Uani d . 1 1 . .
    H H15A 0.7128 0.0996 0.3371 0.058 Uiso calc R 1 1 . .
    H H15B 0.6219 0.2243 0.3673 0.058 Uiso calc R 1 1 . .
    C C16 0.5062(7) 0.0614(7) 0.4146(4) 0.069(2) Uani d . 1 1 . .
    H H16A 0.5827 -0.0105 0.4421 0.082 Uiso calc R 1 1 . .
    H H16B 0.4876 0.1138 0.4703 0.082 Uiso calc R 1 1 . .
    C C17 0.3218(7) 0.0170(6) 0.3500(4) 0.0486(15) Uani d . 1 1 . .
    H H17A 0.3448 -0.0630 0.3182 0.058 Uiso calc R 1 1 . .
    C C18 0.1250(8) 0.0656(6) 0.1759(4) 0.0617(18) Uani d . 1 1 . .
    H H18A 0.0945 0.1293 0.1241 0.093 Uiso calc R 1 1 . .
    H H18B 0.0163 0.0431 0.1990 0.093 Uiso calc R 1 1 . .
    H H18C 0.1723 -0.0080 0.1487 0.093 Uiso calc R 1 1 . .
    C C19 0.2521(7) 0.4643(6) 0.0324(4) 0.0511(16) Uani d . 1 1 . .
    H H19A 0.2542 0.5339 -0.0129 0.077 Uiso calc R 1 1 . .
    H H19B 0.1299 0.4551 0.0438 0.077 Uiso calc R 1 1 . .
    H H19C 0.2866 0.3878 0.0030 0.077 Uiso calc R 1 1 . .
    C C20 0.1787(7) -0.0093(6) 0.4098(4) 0.0473(15) Uani d . 1 1 . .
    C C22 0.1329(8) 0.0576(7) 0.4823(4) 0.0612(18) Uani d . 1 1 . .
    H H22A 0.1868 0.1340 0.5074 0.073 Uiso calc R 1 1 . .
    C C23 -0.0140(9) -0.0056(7) 0.5170(5) 0.0648(19) Uani d . 1 1 . .
    C C21 0.0617(10) -0.1253(7) 0.3915(6) 0.091(2) Uani d . 1 1 . .
    H H21A -0.0109 -0.1279 0.3222 0.110 Uiso calc R 1 1 . .
    H H21B 0.1366 -0.2014 0.4048 0.110 Uiso calc R 1 1 . .
    O O5 -0.0980(6) 0.0251(6) 0.5800(3) 0.0923(17) Uani d . 1 1 . .
    O O1 0.6546(6) 0.7847(4) 0.1820(3) 0.0702(13) Uani d . 1 1 . .
    H H1C 0.6349 0.7560 0.1242 0.105 Uiso calc R 1 1 . .
    O O2 0.5832(5) 0.5977(3) 0.0338(2) 0.0470(10) Uani d . 1 1 . .
    H H2C 0.6038 0.6697 0.0563 0.071 Uiso calc R 1 1 . .
    O O3 0.5070(5) 0.0290(3) 0.1852(3) 0.0538(11) Uani d . 1 1 . .
    H H3B 0.4851 0.0431 0.1241 0.081 Uiso calc R 1 1 . .
    O O4 -0.0578(6) -0.1125(5) 0.4641(4) 0.0856(15) Uani d . 1 1 . .
loop_
    _atom_site_aniso_label
    _atom_site_aniso_U_11
    _atom_site_aniso_U_22
    _atom_site_aniso_U_33
    _atom_site_aniso_U_12
    _atom_site_aniso_U_13
    _atom_site_aniso_U_23
    C1 0.057(4) 0.052(4) 0.067(4) 0.022(3) 0.028(3) 0.015(4)
    C2 0.109(6) 0.034(3) 0.056(4) 0.007(3) 0.034(4) -0.007(3)
    C3 0.085(5) 0.038(3) 0.043(4) -0.013(3) 0.013(3) 0.004(3)
    C4 0.053(4) 0.042(4) 0.043(3) -0.011(3) 0.005(3) 0.006(3)
    C5 0.051(3) 0.034(3) 0.035(3) 0.004(3) 0.016(3) 0.005(3)
    C6 0.041(3) 0.051(4) 0.042(4) 0.002(3) 0.019(3) 0.006(3)
    C7 0.044(3) 0.044(3) 0.039(3) 0.008(3) 0.014(3) 0.012(3)
    C8 0.042(3) 0.039(3) 0.029(3) 0.001(3) 0.011(2) 0.002(3)
    C9 0.039(3) 0.038(3) 0.036(3) 0.009(3) 0.011(2) -0.001(3)
    C10 0.045(3) 0.038(3) 0.033(3) 0.013(3) 0.008(2) 0.002(3)
    C11 0.052(4) 0.039(3) 0.058(4) 0.008(3) 0.030(3) 0.005(3)
    C12 0.047(4) 0.048(4) 0.043(3) 0.000(3) 0.020(3) 0.005(3)
    C13 0.045(3) 0.049(4) 0.028(3) 0.000(3) 0.006(3) 0.003(3)
    C14 0.048(3) 0.037(3) 0.038(3) 0.005(3) 0.022(3) -0.001(3)
    C15 0.042(3) 0.058(4) 0.045(3) 0.005(3) 0.011(3) 0.008(3)
    C16 0.043(4) 0.099(5) 0.062(4) -0.004(4) 0.008(3) 0.031(4)
    C17 0.046(3) 0.056(4) 0.046(3) 0.000(3) 0.014(3) 0.010(3)
    C18 0.066(4) 0.070(4) 0.046(3) -0.020(4) 0.007(3) -0.004(3)
    C19 0.043(3) 0.067(4) 0.040(3) 0.001(3) 0.003(3) 0.017(3)
    C20 0.041(3) 0.053(4) 0.047(4) -0.001(3) 0.011(3) 0.012(3)
    C22 0.059(4) 0.084(5) 0.045(3) -0.020(4) 0.021(3) 0.004(4)
    C23 0.053(4) 0.089(6) 0.054(4) -0.007(4) 0.017(3) 0.013(5)
    C21 0.106(6) 0.074(5) 0.111(6) -0.025(5) 0.060(5) 0.006(5)
    O5 0.071(3) 0.150(5) 0.060(3) -0.008(3) 0.025(2) 0.018(4)
    O1 0.116(4) 0.046(2) 0.052(3) -0.013(2) 0.025(3) 0.002(2)
    O2 0.063(2) 0.043(2) 0.037(2) -0.0012(19) 0.0163(18) 0.0047(19)
    O3 0.083(3) 0.038(2) 0.051(2) 0.014(2) 0.036(2) 0.003(2)
    O4 0.088(4) 0.072(3) 0.107(4) -0.024(3) 0.044(3) 0.006(3)
_geom_special_details
;
All e.s.d.'s (except the e.s.d. in the dihedral angle between two l.s. planes)
are estimated using the full covariance matrix. The cell e.s.d.'s are taken
into account individually in the estimation of e.s.d.'s in distances, angles
and torsion angles; correlations between e.s.d.'s in cell parameters are only
used when they are defined by crystal symmetry. An approximate (isotropic)
treatment of cell e.s.d.'s is used for estimating e.s.d.'s involving l.s.
planes.
;
loop_
    _geom_bond_atom_site_label_1
    _geom_bond_atom_site_label_2
    _geom_bond_site_symmetry_2
    _geom_bond_distance
    _geom_bond_publ_flag
    C1 C10 . 1.533(7) ?
    C1 C2 . 1.534(8) ?
    C1 H1A . 0.9700 ?
    C1 H1B . 0.9700 ?
    C2 C3 . 1.496(8) ?
    C2 H2A . 0.9700 ?
    C2 H2B . 0.9700 ?
    C3 O1 . 1.440(6) ?
    C3 C4 . 1.512(8) ?
    C3 H3A . 0.9800 ?
    C4 C5 . 1.532(7) ?
    C4 H4A . 0.9700 ?
    C4 H4B . 0.9700 ?
    C5 O2 . 1.469(6) ?
    C5 C6 . 1.515(7) ?
    C5 C10 . 1.548(7) ?
    C6 C7 . 1.527(7) ?
    C6 H6A . 0.9700 ?
    C6 H6B . 0.9700 ?
    C7 C8 . 1.527(7) ?
    C7 H7A . 0.9700 ?
    C7 H7B . 0.9700 ?
    C8 C14 . 1.525(7) ?
    C8 C9 . 1.539(6) ?
    C8 H8A . 0.9800 ?
    C9 C11 . 1.540(6) ?
    C9 C10 . 1.560(6) ?
    C9 H9A . 0.9800 ?
    C10 C19 . 1.546(7) ?
    C11 C12 . 1.517(7) ?
    C11 H11A . 0.9700 ?
    C11 H11B . 0.9700 ?
    C12 C13 . 1.538(7) ?
    C12 H12A . 0.9700 ?
    C12 H12B . 0.9700 ?
    C13 C18 . 1.512(7) ?
    C13 C17 . 1.552(7) ?
    C13 C14 . 1.555(6) ?
    C14 O3 . 1.448(6) ?
    C14 C15 . 1.545(7) ?
    C15 C16 . 1.542(7) ?
    C15 H15A . 0.9700 ?
    C15 H15B . 0.9700 ?
    C16 C17 . 1.523(7) ?
    C16 H16A . 0.9700 ?
    C16 H16B . 0.9700 ?
    C17 C20 . 1.502(7) ?
    C17 H17A . 0.9800 ?
    C18 H18A . 0.9600 ?
    C18 H18B . 0.9600 ?
    C18 H18C . 0.9600 ?
    C19 H19A . 0.9600 ?
    C19 H19B . 0.9600 ?
    C19 H19C . 0.9600 ?
    C20 C22 . 1.315(7) ?
    C20 C21 . 1.490(8) ?
    C22 C23 . 1.447(8) ?
    C22 H22A . 0.9300 ?
    C23 O5 . 1.210(7) ?
    C23 O4 . 1.335(8) ?
    C21 O4 . 1.474(8) ?
    C21 H21A . 0.9700 ?
    C21 H21B . 0.9700 ?
    O1 H1C . 0.8200 ?
    O2 H2C . 0.8200 ?
    O3 H3B . 0.8200 ?
loop_
    _geom_angle_atom_site_label_1
    _geom_angle_atom_site_label_2
    _geom_angle_atom_site_label_3
    _geom_angle_site_symmetry_1
    _geom_angle_site_symmetry_3
    _geom_angle
    _geom_angle_publ_flag
    C10 C1 C2 . . 113.9(4) ?
    C10 C1 H1A . . 108.8 ?
    C2 C1 H1A . . 108.8 ?
    C10 C1 H1B . . 108.8 ?
    C2 C1 H1B . . 108.8 ?
    H1A C1 H1B . . 107.7 ?
    C3 C2 C1 . . 111.7(5) ?
    C3 C2 H2A . . 109.3 ?
    C1 C2 H2A . . 109.3 ?
    C3 C2 H2B . . 109.3 ?
    C1 C2 H2B . . 109.3 ?
    H2A C2 H2B . . 107.9 ?
    O1 C3 C2 . . 111.8(5) ?
    O1 C3 C4 . . 108.3(4) ?
    C2 C3 C4 . . 110.8(5) ?
    O1 C3 H3A . . 108.6 ?
    C2 C3 H3A . . 108.6 ?
    C4 C3 H3A . . 108.6 ?
    C3 C4 C5 . . 114.3(5) ?
    C3 C4 H4A . . 108.7 ?
    C5 C4 H4A . . 108.7 ?
    C3 C4 H4B . . 108.7 ?
    C5 C4 H4B . . 108.7 ?
    H4A C4 H4B . . 107.6 ?
    O2 C5 C6 . . 103.9(4) ?
    O2 C5 C4 . . 107.2(4) ?
    C6 C5 C4 . . 110.6(4) ?
    O2 C5 C10 . . 110.0(4) ?
    C6 C5 C10 . . 112.1(4) ?
    C4 C5 C10 . . 112.5(4) ?
    C5 C6 C7 . . 112.6(4) ?
    C5 C6 H6A . . 109.1 ?
    C7 C6 H6A . . 109.1 ?
    C5 C6 H6B . . 109.1 ?
    C7 C6 H6B . . 109.1 ?
    H6A C6 H6B . . 107.8 ?
    C6 C7 C8 . . 110.8(4) ?
    C6 C7 H7A . . 109.5 ?
    C8 C7 H7A . . 109.5 ?
    C6 C7 H7B . . 109.5 ?
    C8 C7 H7B . . 109.5 ?
    H7A C7 H7B . . 108.1 ?
    C14 C8 C7 . . 111.5(4) ?
    C14 C8 C9 . . 114.6(4) ?
    C7 C8 C9 . . 111.1(4) ?
    C14 C8 H8A . . 106.4 ?
    C7 C8 H8A . . 106.4 ?
    C9 C8 H8A . . 106.4 ?
    C8 C9 C11 . . 109.3(4) ?
    C8 C9 C10 . . 111.4(4) ?
    C11 C9 C10 . . 113.2(4) ?
    C8 C9 H9A . . 107.5 ?
    C11 C9 H9A . . 107.5 ?
    C10 C9 H9A . . 107.5 ?
    C1 C10 C19 . . 106.3(4) ?
    C1 C10 C5 . . 108.6(4) ?
    C19 C10 C5 . . 110.6(4) ?
    C1 C10 C9 . . 111.4(4) ?
    C19 C10 C9 . . 110.7(4) ?
    C5 C10 C9 . . 109.2(4) ?
    C12 C11 C9 . . 111.5(4) ?
    C12 C11 H11A . . 109.3 ?
    C9 C11 H11A . . 109.3 ?
    C12 C11 H11B . . 109.3 ?
    C9 C11 H11B . . 109.3 ?
    H11A C11 H11B . . 108.0 ?
    C11 C12 C13 . . 112.4(4) ?
    C11 C12 H12A . . 109.1 ?
    C13 C12 H12A . . 109.1 ?
    C11 C12 H12B . . 109.1 ?
    C13 C12 H12B . . 109.1 ?
    H12A C12 H12B . . 107.9 ?
    C18 C13 C12 . . 111.1(5) ?
    C18 C13 C17 . . 111.2(4) ?
    C12 C13 C17 . . 111.1(4) ?
    C18 C13 C14 . . 113.4(4) ?
    C12 C13 C14 . . 108.6(4) ?
    C17 C13 C14 . . 101.1(4) ?
    O3 C14 C8 . . 108.7(3) ?
    O3 C14 C15 . . 105.2(4) ?
    C8 C14 C15 . . 115.7(4) ?
    O3 C14 C13 . . 108.6(4) ?
    C8 C14 C13 . . 114.5(4) ?
    C15 C14 C13 . . 103.5(4) ?
    C16 C15 C14 . . 107.1(4) ?
    C16 C15 H15A . . 110.3 ?
    C14 C15 H15A . . 110.3 ?
    C16 C15 H15B . . 110.3 ?
    C14 C15 H15B . . 110.3 ?
    H15A C15 H15B . . 108.5 ?
    C17 C16 C15 . . 105.3(4) ?
    C17 C16 H16A . . 110.7 ?
    C15 C16 H16A . . 110.7 ?
    C17 C16 H16B . . 110.7 ?
    C15 C16 H16B . . 110.7 ?
    H16A C16 H16B . . 108.8 ?
    C20 C17 C16 . . 113.7(4) ?
    C20 C17 C13 . . 116.4(4) ?
    C16 C17 C13 . . 105.1(4) ?
    C20 C17 H17A . . 107.0 ?
    C16 C17 H17A . . 107.0 ?
    C13 C17 H17A . . 107.0 ?
    C13 C18 H18A . . 109.5 ?
    C13 C18 H18B . . 109.5 ?
    H18A C18 H18B . . 109.5 ?
    C13 C18 H18C . . 109.5 ?
    H18A C18 H18C . . 109.5 ?
    H18B C18 H18C . . 109.5 ?
    C10 C19 H19A . . 109.5 ?
    C10 C19 H19B . . 109.5 ?
    H19A C19 H19B . . 109.5 ?
    C10 C19 H19C . . 109.5 ?
    H19A C19 H19C . . 109.5 ?
    H19B C19 H19C . . 109.5 ?
    C22 C20 C21 . . 109.0(5) ?
    C22 C20 C17 . . 129.6(6) ?
    C21 C20 C17 . . 121.3(6) ?
    C20 C22 C23 . . 109.7(6) ?
    C20 C22 H22A . . 125.2 ?
    C23 C22 H22A . . 125.2 ?
    O5 C23 O4 . . 120.1(7) ?
    O5 C23 C22 . . 130.8(8) ?
    O4 C23 C22 . . 109.0(6) ?
    O4 C21 C20 . . 103.3(6) ?
    O4 C21 H21A . . 111.1 ?
    C20 C21 H21A . . 111.1 ?
    O4 C21 H21B . . 111.1 ?
    C20 C21 H21B . . 111.1 ?
    H21A C21 H21B . . 109.1 ?
    C3 O1 H1C . . 109.5 ?
    C5 O2 H2C . . 109.5 ?
    C14 O3 H3B . . 109.5 ?
    C23 O4 C21 . . 108.9(5) ?
loop_
    _geom_hbond_atom_site_label_D
    _geom_hbond_atom_site_label_H
    _geom_hbond_atom_site_label_A
    _geom_hbond_site_symmetry_A
    _geom_hbond_distance_DH
    _geom_hbond_distance_HA
    _geom_hbond_distance_DA
    _geom_hbond_angle_DHA
    O1 H1C O2 . 0.82 2.06 2.778(5) 146.8
    O2 H2C O1 . 0.82 2.05 2.778(5) 147.0
    O3 H3B O2 2_645 0.82 2.16 2.977(5) 174.5
    C11 H11A O5 2_556 0.97 2.57 3.393(7) 143
data_global
_journal_date_recd_electronic     2012-04-13
_journal_date_accepted     2012-04-25
_journal_name_full     'Acta Crystallographica, Section E'
_journal_year     2012
_journal_volume     68
_journal_issue      6
_journal_page_first     o1582
_journal_page_last     o1583
_journal_paper_category     QO
_journal_paper_doi     10.1107/S1600536812018521
_journal_coeditor_code     WN2470
loop_
    _publ_contact_author_name
    _publ_contact_author_address
    _publ_contact_author_email
    'Yu-Xin Li'
;
National Engineering Laboratory for Druggable Gene and Protein Screening
Northeast Normal University
ChangChun 130024
People's Republic of China
;
 liyuxin486@126.com
    'Yin Wu'
;
National Engineering Laboratory for Druggable Gene and Protein Screening
Northeast Normal University
ChangChun 130024
People's Republic of China
;
 wuy705@126.com
_publ_contact_author_fax     '86-0431-85099502'
_publ_contact_author_phone     '86-0431-85099502'
_publ_section_title
;
17\b<i>H</i>-Periplogenin, a cardiac aglycone from the root bark of <i>Periploca
sepium</i> Bunge
;
loop_
    _publ_author_name
    _publ_author_footnote
    _publ_author_address
    'Yu-Wei Zhang' .
;
National Engineering Laboratory for Druggable Gene and Protein Screening
Northeast Normal University
ChangChun 130024
People's Republic of China
;
    'Yong-Li Bao' .
;
National Engineering Laboratory for Druggable Gene and Protein Screening
Northeast Normal University
ChangChun 130024
People's Republic of China
;
    'Yin Wu' .
;
Institute of Genetics and Cytology,
Northeast Normal University,
ChangChun 130024, People's Republic of China
;
    'Chun-Lei Yu' .
;
Research Center of Agriculture and Medicine Gene
Engineering of Ministry of Education,
Northeast Normal University,
ChangChun 130024, People's Republic of China
;
    'Yu-Xin Li' .
;
National Engineering Laboratory for Druggable Gene and Protein Screening
Northeast Normal University
ChangChun 130024
People's Republic of China
;
