# Supplementary material for: 17βH-Periplogenin, a cardiac aglycone from the root bark of Periploca sepium Bunge
Source: Acta Crystallogr Sect E Struct Rep Online. 2012 May 2;68(Pt 6):o1582–3. doi: 10.1107/S1600536812018521 (PMC3379196; doi:10.1107/S1600536812018521)
Supplement: Supplementary file 2 [file e-68-o1582-Isup2.hkl]

# 
# h,k,l, Fc-squared, Fo-squared, sigma(Fo-squared) and status flag 
# 
data_I 
_shelx_title ' www in P2(1)' 
_shelx_refln_list_code          4 
_shelx_F_calc_maximum      112.45 
_exptl_crystal_F_000       424.00 
_reflns_d_resolution_high  0.8410 
 
loop_ 
 _symmetry_equiv_pos_as_xyz 
 'x, y, z' 
 '-x, y+1/2, -z' 
 
_cell_length_a     7.4344 
_cell_length_b    10.5540 
_cell_length_c    13.5366 
_cell_angle_alpha  90.000 
_cell_angle_beta  103.118 
_cell_angle_gamma  90.000 
 
_shelx_F_squared_multiplier     1.000 
 
loop_ 
 _refln_index_h 
 _refln_index_k 
 _refln_index_l 
 _refln_F_squared_calc 
 _refln_F_squared_meas 
 _refln_F_squared_sigma 
 _refln_observed_status 
   1   0   0     6032.87     6176.70     60.81 o 
   2   0   0      102.05      107.00      4.04 o 
   3   0   0       34.14       24.57      5.37 o 
   4   0   0       58.34       59.33     10.42 o 
   5   0   0       13.09       21.12      8.51 o 
   6   0   0        8.98       -5.55     18.36 o 
   7   0   0        2.44       -9.49      9.18 o 
   8   0   0        0.67       28.89     10.37 o 
   1   1   0     2266.81     2039.95     16.52 o 
   2   1   0       26.54       25.19      2.84 o 
   3   1   0       85.05       87.45      3.90 o 
   4   1   0      127.85      141.12      5.18 o 
   5   1   0      102.97      112.84      7.49 o 
   6   1   0       69.11       66.99      7.79 o 
   7   1   0       22.07       33.38      7.24 o 
   8   1   0        0.82        7.47      9.72 o 
   0   2   0     5669.17     5642.40     61.27 o 
   1   2   0     3356.45     3034.27     29.09 o 
   2   2   0      333.56      311.85      4.55 o 
   3   2   0      493.55      467.37      7.38 o 
   4   2   0       18.24       19.26      3.95 o 
   5   2   0      100.65      104.42      5.95 o 
   6   2   0       12.27       14.64     15.34 o 
   7   2   0       74.93       79.89     10.17 o 
   8   2   0       11.20       14.46      7.17 o 
   1   3   0      301.89      313.73      5.03 o 
   2   3   0       76.38       59.49      4.23 o 
   3   3   0       33.12       37.10      2.95 o 
   4   3   0       84.22       91.87      5.15 o 
   5   3   0       63.48       57.44      5.95 o 
   6   3   0       15.13        9.96      7.11 o 
   7   3   0       48.74       60.09      9.93 o 
   8   3   0       32.59       28.98     13.72 o 
   0   4   0     1043.92     1058.44     13.70 o 
   1   4   0       13.70       10.85      3.24 o 
   2   4   0       36.13       36.63      3.59 o 
   3   4   0      128.01      130.74      4.73 o 
   4   4   0       11.14       14.37      4.86 o 
   5   4   0       80.97       86.42      6.63 o 
   6   4   0       44.89       39.93      7.61 o 
   7   4   0        4.48        9.87      7.44 o 
   8   4   0        1.51        9.77     10.71 o 
   1   5   0      236.80      226.73      5.57 o 
   2   5   0       25.00       14.77      5.12 o 
   3   5   0       21.23       23.59      3.92 o 
   4   5   0        0.46        3.82      4.99 o 
   5   5   0       30.91       36.59      9.09 o 
   6   5   0       21.49       15.78      7.20 o 
   7   5   0       16.96       19.61      9.16 o 
   0   6   0       85.04       90.58      7.24 o 
   1   6   0      171.46      170.98      6.57 o 
   2   6   0      134.50      145.23      6.22 o 
   3   6   0       40.68       38.23      5.56 o 
   4   6   0        1.66        3.95      7.62 o 
   5   6   0       65.37       65.93      7.08 o 
   6   6   0        4.30        7.93      5.24 o 
   7   6   0        5.74       19.12     14.38 o 
   1   7   0       49.10       52.86      5.35 o 
   2   7   0       25.10       20.82     10.38 o 
   3   7   0       57.13       67.55      7.25 o 
   4   7   0       78.34       89.26      8.34 o 
   5   7   0       94.09       90.97      7.37 o 
   6   7   0       18.32       16.07      6.51 o 
   7   7   0       15.10       11.03     16.54 o 
   0   8   0      591.19      650.46     14.25 o 
   1   8   0      164.68      181.01      8.18 o 
   2   8   0      113.29      122.20      7.26 o 
   3   8   0       17.34       21.53      7.42 o 
   4   8   0        1.54        3.08      7.03 o 
   5   8   0       89.48       96.62      8.88 o 
   6   8   0       15.65        2.91      7.76 o 
   1   9   0        8.05        0.14      4.55 o 
   2   9   0        0.38        5.83      8.63 o 
   3   9   0       33.64       22.00      5.30 o 
   4   9   0       32.98       36.13      7.93 o 
   5   9   0       11.78       11.74     11.59 o 
   6   9   0        0.02        1.63      7.98 o 
   0  10   0       60.57       53.75     14.24 o 
   1  10   0        1.61        2.51      4.40 o 
   2  10   0        2.39        4.29      8.26 o 
   3  10   0      122.74      123.79      8.71 o 
   4  10   0       39.64       34.09     15.69 o 
   5  10   0        3.14       -3.70      7.91 o 
   1  11   0       11.68       16.35      7.02 o 
   2  11   0       52.46       63.85      8.24 o 
   3  11   0       17.63       28.25      7.50 o 
   4  11   0        2.93        0.10      8.95 o 
   0  12   0        2.78       11.98     13.45 o 
   1  12   0       11.09       15.67     10.99 o 
   2  12   0        2.86        0.40     14.28 o 
  -8   0   1        4.69        1.47     10.92 o 
  -7   0   1       15.12       14.32      9.80 o 
  -6   0   1       45.66       38.78     11.13 o 
  -5   0   1      132.33      138.43     10.52 o 
  -4   0   1      482.58      497.91      9.27 o 
  -3   0   1      497.08      444.14      8.37 o 
  -2   0   1      137.96      133.90      9.29 o 
  -1   0   1     2510.35     2515.45     25.88 o 
   0   0   1       13.36       10.78      0.84 o 
   1   0   1    12644.05    13968.68    208.73 o 
   2   0   1     3968.27     3629.03     44.72 o 
   3   0   1       33.40       31.05      5.11 o 
   4   0   1       82.15       71.57      6.90 o 
   5   0   1        1.07       -8.48      6.94 o 
   6   0   1        4.97        6.40      8.76 o 
   7   0   1        1.03      -11.75      7.83 o 
   8   0   1        6.35        9.03     10.76 o 
  -8   1   1        2.21       14.38      7.92 o 
  -7   1   1        2.72       -6.22      6.89 o 
  -6   1   1       26.76       31.97      7.28 o 
  -5   1   1      264.48      297.92     13.23 o 
  -4   1   1      400.75      433.99      7.78 o 
  -3   1   1     3469.43     3374.42     28.33 o 
  -2   1   1      854.41      809.83     10.63 o 
  -1   1   1      434.03      356.86     14.29 o 
   0   1   1     1022.67      941.66     13.53 o 
   1   1   1       78.24       71.30      4.07 o 
   2   1   1      312.27      275.81      4.38 o 
   3   1   1      184.57      172.92      4.17 o 
   4   1   1      158.60      151.56      4.47 o 
   5   1   1       55.32       64.94      6.49 o 
   6   1   1       25.71       25.72      6.67 o 
   7   1   1       18.34       15.25     11.56 o 
   8   1   1        3.83        7.04      6.92 o 
  -8   2   1       43.08       43.79     12.18 o 
  -7   2   1       35.07       37.01      8.83 o 
  -6   2   1      204.91      203.33     10.64 o 
  -5   2   1       80.10       85.28      7.19 o 
  -4   2   1      549.50      543.18      9.12 o 
  -3   2   1        9.00       11.59      3.20 o 
  -2   2   1      882.29      763.19     10.23 o 
  -1   2   1      416.93      451.31     13.86 o 
   0   2   1      331.43      273.95      5.81 o 
   1   2   1     2304.22     2215.42     24.58 o 
   2   2   1      236.81      245.08      4.38 o 
   3   2   1      111.14      106.85      3.45 o 
   4   2   1      202.07      206.79      6.88 o 
   5   2   1      391.70      371.12     11.86 o 
   6   2   1      143.91      134.08     12.59 o 
   7   2   1       10.71       18.94      7.00 o 
   8   2   1        1.08        1.82      6.73 o 
  -8   3   1        3.86        1.71     15.10 o 
  -7   3   1       37.37       38.25      9.12 o 
  -6   3   1      191.25      193.49     10.60 o 
  -5   3   1       56.43       57.57      5.86 o 
  -4   3   1       19.23       28.83      4.65 o 
  -3   3   1      199.63      213.84      6.36 o 
  -2   3   1      351.25      351.14      5.65 o 
  -1   3   1      557.37      539.68      6.69 o 
   0   3   1      385.51      344.80      4.59 o 
   1   3   1      794.74      726.02      7.94 o 
   2   3   1       32.04       30.78      2.24 o 
   3   3   1       11.26        8.12      2.57 o 
   4   3   1      154.95      153.55      5.58 o 
   5   3   1       14.74       13.90      6.23 o 
   6   3   1      101.13      107.47     14.14 o 
   7   3   1       31.30       37.68      7.79 o 
   8   3   1       27.09       26.07      9.66 o 
  -8   4   1       11.49       12.90      8.16 o 
  -7   4   1        0.10        2.08      6.91 o 
  -6   4   1       17.30        6.34      6.86 o 
  -5   4   1       15.12       12.53      5.44 o 
  -4   4   1        3.88        2.86      5.00 o 
  -3   4   1       33.70       32.87      3.25 o 
  -2   4   1      944.50      984.39     12.64 o 
  -1   4   1      294.86      288.46      4.57 o 
   0   4   1       17.34       15.97      2.19 o 
   1   4   1       32.26       25.29      2.74 o 
   2   4   1       73.05       83.78      4.09 o 
   3   4   1       11.39        5.08      3.25 o 
   4   4   1       62.77       54.85      4.99 o 
   5   4   1       81.14       83.01      6.75 o 
   6   4   1       48.84       53.99      8.86 o 
   7   4   1        6.30        5.69     14.08 o 
   8   4   1        7.22       13.44      7.73 o 
  -8   5   1        3.66        5.61      8.26 o 
  -7   5   1       12.59       14.45      7.38 o 
  -6   5   1       95.61       87.81      8.54 o 
  -5   5   1       79.71       74.89      9.30 o 
  -4   5   1       13.63       11.01      5.22 o 
  -3   5   1       38.40       47.85      4.15 o 
  -2   5   1      388.40      402.48      7.17 o 
  -1   5   1      144.99      149.71      7.08 o 
   0   5   1       81.66       81.94      3.47 o 
   1   5   1      388.93      400.60      7.27 o 
   2   5   1      101.41       93.39      4.54 o 
   3   5   1       52.16       55.34      4.40 o 
   4   5   1       22.55       19.88      5.21 o 
   5   5   1        8.15       10.38      5.32 o 
   6   5   1       45.97       43.73      9.00 o 
   7   5   1       15.89       20.13      7.61 o 
  -7   6   1        0.83        4.54      7.31 o 
  -6   6   1       45.79       57.65     11.78 o 
  -5   6   1        9.93       11.49      6.12 o 
  -4   6   1        5.77        4.77      6.86 o 
  -3   6   1       34.65       33.49      4.63 o 
  -2   6   1        0.02       -0.10      3.82 o 
  -1   6   1       53.88       57.43      4.56 o 
   0   6   1      264.51      283.19      5.71 o 
   1   6   1       88.22       77.52      4.07 o 
   2   6   1       23.24       28.17      4.23 o 
   3   6   1       77.73       84.60      7.05 o 
   4   6   1        2.43       12.23      6.63 o 
   5   6   1       62.63       71.07      7.71 o 
   6   6   1       23.78       30.42      7.94 o 
   7   6   1       16.79        3.94      9.63 o 
  -7   7   1        6.60       -0.31      7.08 o 
  -6   7   1        3.23       12.51      5.97 o 
  -5   7   1       67.69       57.01      6.63 o 
  -4   7   1       52.41       53.41      6.50 o 
  -3   7   1        9.58       11.77      5.75 o 
  -2   7   1        0.28       -1.04      4.39 o 
  -1   7   1        5.26        2.17      5.75 o 
   0   7   1       62.21       68.77      4.30 o 
   1   7   1      136.23      124.39      5.51 o 
   2   7   1       62.88       61.20      5.23 o 
   3   7   1       25.54       22.06      7.38 o 
   4   7   1       61.57       55.68      6.51 o 
   5   7   1       20.04       13.02      6.57 o 
   6   7   1       21.02       11.77      7.39 o 
   7   7   1        1.47      -12.26      8.18 o 
  -6   8   1        0.18        3.45      6.46 o 
  -5   8   1        9.13       -0.79      8.70 o 
  -4   8   1       15.57       19.76      6.39 o 
  -3   8   1       17.90       17.43      6.38 o 
  -2   8   1       35.50       37.74      5.33 o 
  -1   8   1      147.13      165.82      6.31 o 
   0   8   1        9.85        7.16      4.42 o 
   1   8   1      652.00      620.75     10.51 o 
   2   8   1       79.19       79.17      5.76 o 
   3   8   1        8.62        4.78     10.44 o 
   4   8   1       23.05       27.50     13.19 o 
   5   8   1       24.20       17.54      7.19 o 
   6   8   1       43.73       72.76     11.08 o 
  -6   9   1        1.96        2.32     13.17 o 
  -5   9   1        6.67       -3.64      7.53 o 
  -4   9   1       27.96       27.59      6.87 o 
  -3   9   1       26.27       36.94      6.81 o 
  -2   9   1       19.19       15.28      5.33 o 
  -1   9   1      176.76      176.47      6.89 o 
   0   9   1      261.10      264.77      8.71 o 
   1   9   1      112.06      109.48      6.44 o 
   2   9   1       36.94       36.04      8.85 o 
   3   9   1        4.03        1.65      5.37 o 
   4   9   1       33.92       38.20     11.25 o 
   5   9   1        3.25        4.28     10.76 o 
  -5  10   1        5.09        7.66      8.24 o 
  -4  10   1       59.24       49.25      6.40 o 
  -3  10   1       66.56       72.21      6.91 o 
  -2  10   1        2.85       -4.10      4.62 o 
  -1  10   1      144.03      152.74      9.38 o 
   0  10   1       12.99       17.59      8.39 o 
   1  10   1       13.06        9.55      6.46 o 
   2  10   1       51.81       60.71      7.07 o 
   3  10   1       16.55        1.50     21.60 o 
   4  10   1       60.26       45.67      9.90 o 
   5  10   1        6.48       14.53      8.71 o 
  -4  11   1       20.25       31.44     11.25 o 
  -3  11   1        3.54        7.80      7.32 o 
  -2  11   1        8.60       12.39      7.19 o 
  -1  11   1       25.73       21.22      7.99 o 
   0  11   1       32.77       54.63      8.22 o 
   1  11   1       43.74       50.88      8.72 o 
   2  11   1       11.51       11.63      7.72 o 
   3  11   1       16.53       12.81      7.07 o 
  -2  12   1       23.22       25.65     17.19 o 
  -1  12   1        2.04       -0.79     10.63 o 
   0  12   1       11.18        0.38     21.74 o 
   1  12   1        3.70       -5.41     10.89 o 
   2  12   1        4.38       11.87      9.16 o 
  -8   0   2       12.35       25.36     12.20 o 
  -7   0   2        6.60       -1.99     13.89 o 
  -6   0   2       22.53       38.25      9.89 o 
  -5   0   2       94.28       94.07     10.92 o 
  -4   0   2      324.96      335.47      8.32 o 
  -3   0   2       32.64       30.67      3.82 o 
  -2   0   2      667.20      646.34     11.54 o 
  -1   0   2     1214.75     1224.16     21.91 o 
   0   0   2     2915.41     2987.63     46.09 o 
   2   0   2      404.43      389.44     15.39 o 
   3   0   2        6.03       15.07      4.56 o 
   4   0   2       27.41       31.28      6.15 o 
   5   0   2        2.27       13.70      6.82 o 
   6   0   2       13.51       17.81      8.59 o 
   7   0   2       49.06       54.81     15.07 o 
   8   0   2        0.09       14.90     10.24 o 
  -8   1   2       11.03       14.16      7.79 o 
  -7   1   2        1.23        9.23      7.12 o 
  -6   1   2       29.43       44.98      7.67 o 
  -5   1   2       64.02       60.07      7.32 o 
  -4   1   2      907.58      893.41     11.88 o 
  -3   1   2     1683.79     1704.78     28.17 o 
  -2   1   2     1435.53     1332.79     26.26 o 
  -1   1   2     3498.28     3473.06     52.43 o 
   0   1   2     4933.13     4806.52     58.42 o 
   1   1   2      732.76      721.68     20.17 o 
   2   1   2      309.06      321.62      6.36 o 
   3   1   2       31.62       31.62      3.00 o 
   4   1   2      131.74      130.63      4.65 o 
   5   1   2      309.21      314.11     13.11 o 
   6   1   2       17.35       26.10      6.71 o 
   7   1   2        8.79       11.44      6.41 o 
   8   1   2        5.45       15.83      7.13 o 
  -8   2   2        1.35       14.22     10.30 o 
  -7   2   2       24.75       19.07      8.06 o 
  -6   2   2       28.91       34.17      9.52 o 
  -5   2   2       31.32       26.25      5.18 o 
  -4   2   2       33.58       42.08      4.94 o 
  -3   2   2      198.17      189.63      6.68 o 
  -2   2   2      115.67      112.32      5.43 o 
  -1   2   2      280.14      226.13      4.96 o 
   0   2   2     4560.82     4557.43     43.15 o 
   1   2   2      114.41      128.07      3.76 o 
   2   2   2      163.78      159.52      4.35 o 
   3   2   2      167.17      163.14      5.18 o 
   4   2   2      309.94      296.60      7.65 o 
   5   2   2      288.31      270.98      8.88 o 
   6   2   2        5.96        9.16      6.27 o 
   7   2   2       12.83       11.93      7.60 o 
   8   2   2        5.50        0.09      6.44 o 
  -8   3   2        2.59       -1.07      9.00 o 
  -7   3   2       36.77       39.35      7.86 o 
  -6   3   2       25.37       23.18      7.37 o 
  -5   3   2       22.07       19.86      5.62 o 
  -4   3   2        3.47        6.21      6.58 o 
  -3   3   2      128.99      133.24      5.69 o 
  -2   3   2       60.80       51.18      3.76 o 
  -1   3   2     1695.97     1718.74     15.28 o 
   0   3   2      202.95      178.98      3.84 o 
   1   3   2      926.16      894.07     17.21 o 
   2   3   2      266.18      259.77      5.54 o 
   3   3   2       95.06      104.53      3.80 o 
   4   3   2       77.46       71.72      6.40 o 
   5   3   2       37.96       35.91     11.71 o 
   6   3   2        5.45       14.64      6.59 o 
   7   3   2        1.31        4.03      6.43 o 
   8   3   2        0.46       -2.81      6.88 o 
  -8   4   2        1.77       -3.47      7.68 o 
  -7   4   2       11.62        3.95      7.84 o 
  -6   4   2       19.50       21.34      6.83 o 
  -5   4   2       89.51       99.64     10.86 o 
  -4   4   2      137.73      150.79      7.12 o 
  -3   4   2      152.68      164.42      6.45 o 
  -2   4   2      926.83      982.78     11.55 o 
  -1   4   2      911.91      904.66     26.61 o 
   0   4   2       57.08       59.86      2.72 o 
   1   4   2      664.34      605.75     19.98 o 
   2   4   2       65.28       58.84      3.73 o 
   3   4   2        2.02        1.64      2.86 o 
   4   4   2       29.04       30.52      5.12 o 
   5   4   2       10.08       12.30      4.74 o 
   6   4   2        0.90        8.99      6.84 o 
   7   4   2       20.53       25.10      8.08 o 
  -8   5   2        3.35        3.34      7.53 o 
  -7   5   2        8.65        7.02      7.65 o 
  -6   5   2       12.24       30.51      6.89 o 
  -5   5   2       75.20       84.97      9.99 o 
  -4   5   2        6.22        6.60      5.15 o 
  -3   5   2      132.48      150.18      6.43 o 
  -2   5   2       90.75      101.08      3.75 o 
  -1   5   2      168.59      186.69      4.64 o 
   0   5   2      131.07      120.21      5.54 o 
   1   5   2       66.33       68.23      3.65 o 
   2   5   2      255.96      250.85      6.22 o 
   3   5   2       21.20       22.39      4.32 o 
   4   5   2       43.36       40.89      5.47 o 
   5   5   2        3.93        3.76      6.19 o 
   6   5   2        5.34       17.05      4.89 o 
   7   5   2        0.43      -11.71     13.97 o 
  -7   6   2        0.41      -12.36      8.66 o 
  -6   6   2       27.98       30.52     14.27 o 
  -5   6   2       60.13       72.04     11.22 o 
  -4   6   2       36.81       32.68      6.04 o 
  -3   6   2       18.90       13.52      4.28 o 
  -2   6   2      244.17      237.32      6.37 o 
  -1   6   2      234.70      235.34      5.38 o 
   0   6   2       42.22       37.88      3.38 o 
   1   6   2      132.45      130.49      4.82 o 
   2   6   2        3.35        4.39      5.61 o 
   3   6   2       72.94       81.67      5.48 o 
   4   6   2        8.14        6.23      5.89 o 
   5   6   2       13.02       11.34      6.40 o 
   6   6   2       13.56       19.94      9.25 o 
   7   6   2       14.42       24.44     20.93 o 
  -7   7   2        1.62        5.43      7.51 o 
  -6   7   2        2.95       -8.55      6.81 o 
  -5   7   2       16.77       20.71      7.80 o 
  -4   7   2      160.22      147.56     17.56 o 
  -3   7   2        4.45        4.54      5.47 o 
  -2   7   2       14.55       14.96      4.92 o 
  -1   7   2       10.84       17.09      3.80 o 
   0   7   2      143.18      159.84      6.80 o 
   1   7   2       56.46       57.39      4.47 o 
   2   7   2       13.86       14.77      4.32 o 
   3   7   2      143.47      145.76      7.80 o 
   4   7   2       48.64       50.85      8.23 o 
   5   7   2       91.19       91.59      8.62 o 
   6   7   2       31.87       28.91      9.93 o 
  -6   8   2        1.11        4.46      6.59 o 
  -5   8   2       19.09       36.30      8.06 o 
  -4   8   2       65.62       78.79     10.37 o 
  -3   8   2       67.21       72.27      6.23 o 
  -2   8   2       24.94       27.17      4.60 o 
  -1   8   2       58.89       64.08      7.97 o 
   0   8   2       92.72       89.86      5.47 o 
   1   8   2      541.17      550.53     12.78 o 
   2   8   2      242.41      220.65     10.75 o 
   3   8   2        6.66        9.20      4.85 o 
   4   8   2       14.14       19.89      6.92 o 
   5   8   2       11.72       26.60     13.96 o 
   6   8   2        2.32      -13.05      8.70 o 
  -6   9   2        1.04        9.59      7.34 o 
  -5   9   2        0.73       -5.92     10.80 o 
  -4   9   2       19.56       21.24      6.88 o 
  -3   9   2       16.95       24.10      8.16 o 
  -2   9   2       74.44       76.90      9.28 o 
  -1   9   2        3.25       -3.80      5.11 o 
   0   9   2      180.84      168.57      9.29 o 
   1   9   2       72.30       71.81     11.07 o 
   2   9   2       66.60       75.30      8.37 o 
   3   9   2       19.02       28.97      9.57 o 
   4   9   2       56.82       42.75      5.66 o 
   5   9   2       22.97       37.26     12.57 o 
  -5  10   2        9.10       22.38      8.60 o 
  -4  10   2       18.87        2.18      9.79 o 
  -3  10   2       49.21       64.87      9.67 o 
  -2  10   2       48.55       35.34     12.80 o 
  -1  10   2       19.10       16.50      6.92 o 
   0  10   2       52.46       55.54     10.22 o 
   1  10   2        8.48       11.49      6.42 o 
   2  10   2        1.82        1.78      5.81 o 
   3  10   2       16.36       11.94      5.78 o 
   4  10   2       24.95       17.92      5.41 o 
  -4  11   2       11.84       21.49      7.02 o 
  -3  11   2        4.40       15.68     16.22 o 
  -2  11   2        9.76        3.67      7.81 o 
  -1  11   2        5.09        2.01      8.87 o 
   0  11   2        3.61        0.57      6.75 o 
   1  11   2        7.39        3.66      6.73 o 
   2  11   2        4.16        8.00      6.86 o 
   3  11   2        2.80       -2.93      7.68 o 
  -2  12   2       22.88       46.05     18.03 o 
  -1  12   2        9.54        4.65      8.31 o 
   0  12   2        5.50       14.97      7.77 o 
   1  12   2        2.25        0.87      7.17 o 
   2  12   2        1.65      -11.73      8.02 o 
  -8   0   3        1.55       -1.62     11.94 o 
  -7   0   3        3.14        5.05      9.79 o 
  -6   0   3      150.62      190.73     15.28 o 
  -5   0   3        0.76       -5.67     12.32 o 
  -4   0   3      726.45      806.41     17.44 o 
  -3   0   3      122.94      124.14      6.71 o 
  -2   0   3       76.22       75.40      6.03 o 
  -1   0   3        7.95        6.42      4.04 o 
   0   0   3     3915.96     4157.38     78.18 o 
   1   0   3       19.35       19.39      3.50 o 
   2   0   3     2230.25     1758.44     30.64 o 
   3   0   3       38.47       37.34      5.06 o 
   4   0   3       52.02       47.36      6.68 o 
   5   0   3      150.41      159.19     10.34 o 
   6   0   3       53.09       61.99      8.91 o 
   7   0   3        4.16        1.10     10.42 o 
   8   0   3        9.68       13.73     10.16 o 
  -8   1   3       10.15       13.13      8.35 o 
  -7   1   3       70.58       84.18     12.03 o 
  -6   1   3       28.57       11.93      8.00 o 
  -5   1   3       11.21       15.87      5.15 o 
  -4   1   3       91.66      112.30      6.74 o 
  -3   1   3     1972.12     2107.43     19.40 o 
  -2   1   3      362.57      373.32     17.83 o 
  -1   1   3      368.44      376.34      6.54 o 
   0   1   3       87.40       74.85      2.71 o 
   1   1   3      632.97      635.78     11.85 o 
   2   1   3      597.69      641.37     18.73 o 
   3   1   3       50.69       53.67      5.42 o 
   4   1   3       89.03       92.54      4.41 o 
   5   1   3       42.21       39.70      5.70 o 
   6   1   3      176.12      140.39     10.03 o 
   7   1   3        1.61       12.67      6.08 o 
   8   1   3        2.96        4.54      7.65 o 
  -8   2   3       16.90       16.98      8.30 o 
  -7   2   3        1.71       -0.98     11.14 o 
  -6   2   3        8.25       -4.50      7.30 o 
  -5   2   3       27.78       32.11      6.78 o 
  -4   2   3       26.64       23.58      3.64 o 
  -3   2   3      270.56      269.71      7.09 o 
  -2   2   3      258.96      263.79      6.69 o 
  -1   2   3       94.79       97.77      4.61 o 
   0   2   3      266.27      274.41      7.37 o 
   1   2   3     1868.77     1902.52     19.35 o 
   2   2   3     1139.79     1140.92     12.15 o 
   3   2   3      355.98      357.64      7.47 o 
   4   2   3      151.47      163.97      7.65 o 
   5   2   3      350.05      348.44     11.99 o 
   6   2   3       63.67       65.30      6.97 o 
   7   2   3       10.70       12.12      9.00 o 
  -8   3   3        6.64        5.18     12.78 o 
  -7   3   3       21.87       20.94      7.63 o 
  -6   3   3      150.12      120.96     13.50 o 
  -5   3   3       61.18       56.50      6.39 o 
  -4   3   3      138.09      133.35     16.46 o 
  -3   3   3       40.01       40.01      4.58 o 
  -2   3   3      168.69      160.63      5.23 o 
  -1   3   3      136.44      139.12      6.04 o 
   0   3   3      837.30      811.46     11.14 o 
   1   3   3      430.61      395.66     15.06 o 
   2   3   3     1324.44     1298.69     14.02 o 
   3   3   3       31.66       36.83      3.86 o 
   4   3   3       48.37       46.43      4.61 o 
   5   3   3       25.68       16.53     11.45 o 
   6   3   3       30.54       22.72      6.59 o 
   7   3   3        9.17        8.08      8.69 o 
  -8   4   3       13.19       12.85      7.81 o 
  -7   4   3        5.63        3.87      6.84 o 
  -6   4   3       64.03       69.17      8.51 o 
  -5   4   3       59.62       66.61      6.66 o 
  -4   4   3       18.29       23.20      8.11 o 
  -3   4   3      127.34      133.04      6.14 o 
  -2   4   3     1140.65     1275.56     15.40 o 
  -1   4   3     3439.32     3708.05     69.22 o 
   0   4   3     1509.41     1526.00     50.16 o 
   1   4   3       22.54       21.12      2.96 o 
   2   4   3      232.16      226.88      6.09 o 
   3   4   3       16.19       19.87      4.31 o 
   4   4   3       12.83       18.64      9.91 o 
   5   4   3       24.61       31.36      6.51 o 
   6   4   3        3.15        0.31      7.90 o 
   7   4   3        8.52       15.25     24.55 o 
  -8   5   3        4.26       -8.09      7.30 o 
  -7   5   3        0.92        3.49      8.33 o 
  -6   5   3       86.85       78.49     10.17 o 
  -5   5   3       35.00       40.53      8.49 o 
  -4   5   3       77.90       90.85      6.67 o 
  -3   5   3        9.76        9.56      4.64 o 
  -2   5   3      254.99      274.73      7.18 o 
  -1   5   3      118.13      120.88      4.44 o 
   0   5   3      119.87      123.37      7.88 o 
   1   5   3       32.24       32.52      3.43 o 
   2   5   3      100.13      105.23      4.86 o 
   3   5   3        7.77       -0.11      4.37 o 
   4   5   3       13.01       16.85      5.79 o 
   5   5   3       10.46        5.56      7.67 o 
   6   5   3       23.28       12.98     11.60 o 
   7   5   3        0.58        3.01      8.62 o 
  -7   6   3       11.40       12.41      7.13 o 
  -6   6   3       21.35       19.99     12.77 o 
  -5   6   3      215.92      211.25      9.01 o 
  -4   6   3        3.86       -5.10      5.69 o 
  -3   6   3      226.74      241.70      8.25 o 
  -2   6   3       73.08      102.55     12.14 o 
  -1   6   3      106.51      110.72      5.66 o 
   0   6   3       39.63       44.24      3.64 o 
   1   6   3       52.44       53.76      4.12 o 
   2   6   3       53.86       59.48      4.59 o 
   3   6   3       69.75       64.90      6.09 o 
   4   6   3       29.12       35.18      8.14 o 
   5   6   3       60.38       77.22     11.82 o 
   6   6   3       98.02      109.45     11.63 o 
   7   6   3        9.45       -1.94      8.53 o 
  -7   7   3        6.78        6.25      9.09 o 
  -6   7   3        9.77       17.90      6.84 o 
  -5   7   3       84.82       83.86      7.45 o 
  -4   7   3       93.00       80.31     10.49 o 
  -3   7   3        0.96        4.89     11.05 o 
  -2   7   3      110.62      103.01      6.05 o 
  -1   7   3        3.90        4.86      3.82 o 
   0   7   3      128.08      134.12      6.26 o 
   1   7   3      196.12      202.48     12.85 o 
   2   7   3        2.34        0.53      4.49 o 
   3   7   3       15.54       24.10      6.80 o 
   4   7   3       27.30       33.29      8.88 o 
   5   7   3       19.46       14.80     11.86 o 
   6   7   3       20.76       30.06     10.12 o 
  -6   8   3        2.63        2.67      6.05 o 
  -5   8   3       13.72        2.65      6.31 o 
  -4   8   3        2.89       -0.44      6.14 o 
  -3   8   3        9.68        1.96     10.27 o 
  -2   8   3        1.73       -3.16      4.86 o 
  -1   8   3       66.25       75.86      5.88 o 
   0   8   3      123.78      132.58      9.67 o 
   1   8   3      235.64      220.80     20.81 o 
   2   8   3      261.08      235.24     14.79 o 
   3   8   3       22.40       17.98      9.61 o 
   4   8   3        2.20       -0.75      7.06 o 
   5   8   3        1.35       -2.93     22.92 o 
   6   8   3        1.12       16.28     15.34 o 
  -6   9   3        0.17        1.03      6.65 o 
  -5   9   3        2.36       -1.52      6.22 o 
  -4   9   3       43.04       51.45      7.43 o 
  -3   9   3       93.66       81.43     15.71 o 
  -2   9   3       42.52       54.47      8.68 o 
  -1   9   3        2.40       -0.91      6.20 o 
   0   9   3      161.57      140.61      8.56 o 
   1   9   3      243.99      237.61     37.82 o 
   2   9   3       14.08       18.13      5.75 o 
   3   9   3        7.13        7.48      5.47 o 
   4   9   3        7.99        6.89     10.11 o 
   5   9   3        3.05       13.60      9.82 o 
  -5  10   3        9.34       10.73     13.21 o 
  -4  10   3       16.08       18.65     10.85 o 
  -3  10   3       75.43       79.91     11.53 o 
  -2  10   3       16.47       16.39      7.63 o 
  -1  10   3       12.84        5.95      6.83 o 
   0  10   3       29.22       38.76      7.01 o 
   1  10   3       20.40       16.32      7.43 o 
   2  10   3       10.43        7.69      6.57 o 
   3  10   3       18.85       19.89      6.41 o 
   4  10   3       25.09       25.00     17.98 o 
  -4  11   3        8.84        6.18     12.74 o 
  -3  11   3        9.10       25.73     11.39 o 
  -2  11   3        7.69       -6.14      7.94 o 
  -1  11   3        5.10       -8.94     10.42 o 
   0  11   3       10.82        5.58      7.04 o 
   1  11   3       15.34       13.40      8.99 o 
   2  11   3       12.03       14.81      7.06 o 
   3  11   3        0.47       -3.54      6.23 o 
  -2  12   3        5.23        1.26     15.08 o 
  -1  12   3        1.07        4.43      8.14 o 
   0  12   3        3.81        2.64      7.57 o 
   1  12   3       15.47       17.15      7.46 o 
  -8   0   4        1.80       -5.58     10.89 o 
  -7   0   4       40.12       39.42     13.51 o 
  -6   0   4       12.50       10.52     13.09 o 
  -5   0   4      122.93      126.25     13.32 o 
  -4   0   4     1176.40     1269.97     28.10 o 
  -3   0   4     1856.53     1916.55     37.01 o 
  -2   0   4      126.77      129.25     15.50 o 
  -1   0   4        3.52        4.04      7.38 o 
   0   0   4      130.52      148.81      5.20 o 
   1   0   4      328.78      335.05      8.70 o 
   2   0   4        1.53       -0.11      3.16 o 
   3   0   4      316.07      316.96      9.17 o 
   4   0   4       17.00       22.78      5.95 o 
   5   0   4        6.16       11.12      7.27 o 
   6   0   4       13.95        9.31      7.59 o 
   7   0   4        5.03        1.68      8.88 o 
  -8   1   4        5.97       12.92      9.20 o 
  -7   1   4       63.26       80.52     17.87 o 
  -6   1   4       20.61        5.92      8.44 o 
  -5   1   4       15.06       19.36      8.48 o 
  -4   1   4       86.81       95.60      5.36 o 
  -3   1   4      762.66      834.35     11.09 o 
  -2   1   4      471.39      500.16      9.04 o 
  -1   1   4      582.05      596.08      8.80 o 
   0   1   4      615.45      609.48      9.67 o 
   1   1   4     2657.20     2647.89     25.99 o 
   2   1   4     1438.14     1550.68     17.06 o 
   3   1   4      764.95      769.20     10.09 o 
   4   1   4       39.64       30.93      6.26 o 
   5   1   4        4.05       -0.30      4.82 o 
   6   1   4       38.12       42.04      6.95 o 
   7   1   4        3.64        3.25      5.99 o 
  -8   2   4        6.96        3.37      8.06 o 
  -7   2   4       29.40       31.48      8.51 o 
  -6   2   4       40.14       32.57     16.59 o 
  -5   2   4       78.24       90.62      6.97 o 
  -4   2   4       58.02       60.32      4.60 o 
  -3   2   4      202.69      182.06      5.56 o 
  -2   2   4      216.19      225.32      6.41 o 
  -1   2   4      473.24      446.72      8.58 o 
   0   2   4      250.36      234.26     22.82 o 
   1   2   4     1112.52     1044.33     30.75 o 
   2   2   4       17.34       18.02      3.06 o 
   3   2   4      329.34      351.99      6.93 o 
   4   2   4       47.67       54.73      5.49 o 
   5   2   4      108.77      108.09     10.69 o 
   6   2   4       10.71       15.12      8.87 o 
   7   2   4        4.13       10.65      6.22 o 
  -8   3   4       19.59       16.43      8.62 o 
  -7   3   4        7.30       -4.06      6.71 o 
  -6   3   4       49.00       48.14      8.16 o 
  -5   3   4      300.71      304.13     10.04 o 
  -4   3   4       68.28       61.52      4.56 o 
  -3   3   4      234.88      228.17      7.76 o 
  -2   3   4      276.56      274.94     10.91 o 
  -1   3   4      606.49      655.98     14.58 o 
   0   3   4       34.38       34.23      4.42 o 
   1   3   4      929.49      821.91     44.50 o 
   2   3   4      421.39      421.80      8.77 o 
   3   3   4      458.00      434.87      7.96 o 
   4   3   4        4.60        4.69      5.84 o 
   5   3   4       28.32       33.48      6.43 o 
   6   3   4        7.43        7.39     12.52 o 
   7   3   4        0.50        1.59      8.16 o 
  -8   4   4        0.13       15.08      9.07 o 
  -7   4   4       33.05       35.04      8.70 o 
  -6   4   4       43.22       45.32      9.00 o 
  -5   4   4       94.26      114.35      9.09 o 
  -4   4   4       38.29       41.17      5.82 o 
  -3   4   4       81.58       75.74      5.45 o 
  -2   4   4     1642.06     1725.15     21.99 o 
  -1   4   4     2464.39     2619.61    116.96 o 
   0   4   4     1417.31     1416.36     15.82 o 
   1   4   4       59.08       65.63      7.74 o 
   2   4   4      468.90      474.22      7.86 o 
   3   4   4       35.95       46.99      4.74 o 
   4   4   4       32.75       32.26      6.08 o 
   5   4   4       32.63       43.49      8.84 o 
   6   4   4        9.81       -2.98      7.79 o 
   7   4   4        0.67       -1.18     12.39 o 
  -8   5   4        5.99        5.42     10.36 o 
  -7   5   4        4.61       -0.48      9.47 o 
  -6   5   4       45.27       57.70     13.54 o 
  -5   5   4       53.14       43.47      7.00 o 
  -4   5   4       89.72       93.77      6.89 o 
  -3   5   4       60.46       64.15      5.60 o 
  -2   5   4      811.67      925.09     13.80 o 
  -1   5   4      461.85      455.63      9.52 o 
   0   5   4        4.27       -0.25      2.53 o 
   1   5   4       27.35       22.36      3.30 o 
   2   5   4      176.37      178.50     13.08 o 
   3   5   4       16.79        9.59      6.34 o 
   4   5   4        7.27       17.95      8.32 o 
   5   5   4       32.50       33.83     15.10 o 
   6   5   4       35.54       38.38      8.85 o 
   7   5   4        6.68        4.47      9.17 o 
  -7   6   4        8.57       -3.56      8.62 o 
  -6   6   4        4.23        6.99      6.37 o 
  -5   6   4      125.99      117.52      9.00 o 
  -4   6   4      208.70      221.66     12.95 o 
  -3   6   4       25.69       21.95      5.33 o 
  -2   6   4       28.27       24.26      5.30 o 
  -1   6   4       59.58       68.64      8.41 o 
   0   6   4       10.82        9.40      2.63 o 
   1   6   4      114.95      120.74      7.56 o 
   2   6   4       62.07       54.29      6.00 o 
   3   6   4       11.66       13.91      6.12 o 
   4   6   4       33.05       30.27     10.67 o 
   5   6   4       13.47       14.44      8.46 o 
   6   6   4       73.44       68.09     15.15 o 
  -7   7   4        7.34       14.07      7.99 o 
  -6   7   4       17.06        7.38     10.06 o 
  -5   7   4       37.16       31.40      7.42 o 
  -4   7   4       60.37       60.42      6.80 o 
  -3   7   4       57.50       62.95      7.85 o 
  -2   7   4       61.49       62.88      9.07 o 
  -1   7   4       31.69       40.91      8.08 o 
   0   7   4       63.99       69.86      6.52 o 
   1   7   4       75.41       67.85      6.42 o 
   2   7   4       60.21       55.83      7.05 o 
   3   7   4       24.08       24.82     10.10 o 
   4   7   4       27.77       28.28      8.59 o 
   5   7   4        2.80        6.52     15.66 o 
   6   7   4       18.79       22.45     14.81 o 
  -6   8   4        0.06       -8.74      5.83 o 
  -5   8   4       16.01       12.68      6.44 o 
  -4   8   4       83.19       85.74      9.44 o 
  -3   8   4       52.52       45.38      6.85 o 
  -2   8   4      130.58      112.40     11.18 o 
  -1   8   4       39.51       38.73      8.06 o 
   0   8   4       83.92       86.95      7.04 o 
   1   8   4       95.01       89.86      6.61 o 
   2   8   4      113.43      114.16      9.86 o 
   3   8   4       27.68       20.27      5.46 o 
   4   8   4       13.44       10.02      4.96 o 
   5   8   4        0.26       -5.94     13.11 o 
  -6   9   4       12.14        8.26      6.93 o 
  -5   9   4       13.19        7.44      6.63 o 
  -4   9   4       20.07       31.95      8.20 o 
  -3   9   4       23.73       39.84     10.31 o 
  -2   9   4      112.17      104.77     11.43 o 
  -1   9   4       33.30       31.60     17.10 o 
   0   9   4        0.97       -3.09      5.55 o 
   1   9   4       33.17       26.13      9.38 o 
   2   9   4        2.70        0.59      5.32 o 
   3   9   4        8.08       -8.26     15.09 o 
   4   9   4       24.80       14.01     11.59 o 
   5   9   4       11.34        2.06      6.98 o 
  -5  10   4        6.36       -5.36     18.22 o 
  -4  10   4        4.08       -4.75      9.74 o 
  -3  10   4       10.21        7.99     10.49 o 
  -2  10   4       18.48       24.74     11.62 o 
  -1  10   4        1.82      -11.15      7.43 o 
   0  10   4       21.39       23.38      6.97 o 
   1  10   4       20.45       19.19      6.13 o 
   2  10   4        8.98        8.75      6.68 o 
   3  10   4        5.70        6.93     12.95 o 
   4  10   4        5.92        6.69     10.80 o 
  -4  11   4        2.40       -4.73     11.32 o 
  -3  11   4        1.32        1.37     12.12 o 
  -2  11   4        5.54        5.12     20.24 o 
  -1  11   4        0.86        4.41      8.66 o 
   0  11   4       16.82       36.39      8.84 o 
   1  11   4        8.72        4.97      6.52 o 
   2  11   4        1.18       -2.83      8.01 o 
   3  11   4        0.80        9.44     13.94 o 
  -1  12   4        0.33      -15.88     13.11 o 
   0  12   4        1.48        6.43      9.00 o 
  -8   0   5        2.72        2.27     12.53 o 
  -7   0   5       49.74       45.29     14.41 o 
  -6   0   5        0.22      -17.05     11.37 o 
  -5   0   5       72.28       85.73     12.47 o 
  -4   0   5      109.35      119.27      8.52 o 
  -3   0   5      510.33      521.62     12.81 o 
  -2   0   5      118.78      124.51      6.38 o 
  -1   0   5      120.27      124.33      6.26 o 
   0   0   5     1266.11     1338.91     18.82 o 
   1   0   5      299.31      323.19      8.81 o 
   2   0   5       22.00       11.42      4.85 o 
   3   0   5       11.59       -2.65      2.89 o 
   4   0   5       51.10       69.27      7.26 o 
   5   0   5      113.44      104.69      8.96 o 
   6   0   5        1.34        3.30      7.29 o 
   7   0   5        0.73       22.92      9.70 o 
  -8   1   5       12.00       14.14      8.56 o 
  -7   1   5       11.35       29.74      8.65 o 
  -6   1   5       26.85       24.94     27.20 o 
  -5   1   5       21.08        6.88      6.98 o 
  -4   1   5      147.03      142.67      6.85 o 
  -3   1   5       93.75       85.39     10.57 o 
  -2   1   5       84.24      101.30      4.20 o 
  -1   1   5      208.66      205.10     10.38 o 
   0   1   5      853.16      790.64      9.72 o 
   1   1   5      198.93      222.71     10.03 o 
   2   1   5      827.44      862.04     11.29 o 
   3   1   5        8.78       12.66      3.70 o 
   4   1   5       12.69       16.14      4.13 o 
   5   1   5        3.48        1.73      3.19 o 
   6   1   5        3.22       -5.43      5.35 o 
   7   1   5        2.24        2.97      5.96 o 
  -8   2   5        0.04       -6.87      9.11 o 
  -7   2   5       31.55       39.33      8.90 o 
  -6   2   5        9.81       -0.08      7.46 o 
  -5   2   5        3.35        1.47      5.66 o 
  -4   2   5       50.33       65.10      5.01 o 
  -3   2   5      591.83      592.94     25.79 o 
  -2   2   5      464.03      480.24     11.13 o 
  -1   2   5      138.09      124.48      4.51 o 
   0   2   5      177.42      182.53      4.84 o 
   1   2   5      121.05      137.18     15.50 o 
   2   2   5      427.66      443.26      7.52 o 
   3   2   5      149.59      165.09      5.55 o 
   4   2   5       87.17       94.24      6.53 o 
   5   2   5      186.16      181.71      6.95 o 
   6   2   5       23.53       32.14      8.50 o 
   7   2   5        0.59      -11.02      7.35 o 
  -8   3   5        0.88        6.82      8.24 o 
  -7   3   5        8.35       -1.54      7.82 o 
  -6   3   5       94.90       91.35      9.74 o 
  -5   3   5      610.52      591.50     14.03 o 
  -4   3   5      411.49      391.08     11.01 o 
  -3   3   5      159.57      157.36      9.42 o 
  -2   3   5       27.65       26.06      4.08 o 
  -1   3   5      919.27     1017.09     25.28 o 
   0   3   5       64.04       79.33      9.06 o 
   1   3   5       27.23       23.72      4.98 o 
   2   3   5      152.74      162.19      4.89 o 
   3   3   5       80.59       79.84      4.66 o 
   4   3   5      100.67      101.07      5.81 o 
   5   3   5       31.78       42.10      8.30 o 
   6   3   5       32.47       45.40     19.85 o 
   7   3   5       11.97        5.01      8.57 o 
  -8   4   5        2.75        8.45      8.06 o 
  -7   4   5        3.90        7.45      7.45 o 
  -6   4   5      128.95      128.15      9.93 o 
  -5   4   5      485.68      452.32     12.39 o 
  -4   4   5      402.18      378.14     16.77 o 
  -3   4   5        1.38        0.16      4.49 o 
  -2   4   5       56.20       57.07      4.28 o 
  -1   4   5       82.87       83.74      4.82 o 
   0   4   5      958.76      894.50     73.12 o 
   1   4   5      131.62      131.21     13.34 o 
   2   4   5       37.65       34.55      4.69 o 
   3   4   5       54.98       59.16      6.89 o 
   4   4   5       14.53       24.17      7.63 o 
   5   4   5       27.82       34.33      8.40 o 
   6   4   5        2.53       -1.19      8.22 o 
   7   4   5        5.67        2.36      8.27 o 
  -8   5   5        0.10       -2.80      7.73 o 
  -7   5   5        8.78        1.67      7.13 o 
  -6   5   5       20.91       23.83      7.55 o 
  -5   5   5      255.62      231.22      9.78 o 
  -4   5   5      239.02      213.02      8.94 o 
  -3   5   5       99.20      102.74     11.76 o 
  -2   5   5       14.30       14.33      5.58 o 
  -1   5   5      100.98      105.46      4.55 o 
   0   5   5      127.60      113.99     10.97 o 
   1   5   5       34.82       32.12      5.02 o 
   2   5   5        4.82        9.94      5.06 o 
   3   5   5       55.45       54.64      9.64 o 
   4   5   5       62.57       57.56     14.00 o 
   5   5   5       29.54       34.70     16.50 o 
   6   5   5       31.94       26.49     18.57 o 
  -7   6   5       12.30       20.58     16.40 o 
  -6   6   5        3.35        1.48     11.55 o 
  -5   6   5       70.88       79.98     14.27 o 
  -4   6   5       95.84      101.67      7.74 o 
  -3   6   5       28.61       36.62      5.77 o 
  -2   6   5      209.43      260.38     12.13 o 
  -1   6   5      247.06      251.01     11.57 o 
   0   6   5       18.07       22.57      5.84 o 
   1   6   5      113.62      108.87      6.76 o 
   2   6   5       90.13       95.65     11.32 o 
   3   6   5      120.13      106.98      7.16 o 
   4   6   5       77.63       79.95      9.95 o 
   5   6   5       18.40       24.71     20.96 o 
   6   6   5       23.04       15.44      8.51 o 
  -7   7   5        0.21        1.21     13.36 o 
  -6   7   5       43.77       47.86      7.39 o 
  -5   7   5        4.66       -1.81      6.12 o 
  -4   7   5       10.33       18.66      6.33 o 
  -3   7   5       15.34        5.90      6.06 o 
  -2   7   5       11.39        5.25      9.30 o 
  -1   7   5       27.13       28.79      6.42 o 
   0   7   5       11.63       13.13     12.90 o 
   1   7   5       23.91       20.51      5.70 o 
   2   7   5       77.56       69.08      7.08 o 
   3   7   5      112.64       94.28     19.72 o 
   4   7   5       18.66       16.35     10.29 o 
   5   7   5       20.55       13.76      8.21 o 
   6   7   5        7.50       20.86      9.83 o 
  -6   8   5        1.80       -3.65      6.45 o 
  -5   8   5        9.60       17.05      6.57 o 
  -4   8   5       19.63       12.08      6.39 o 
  -3   8   5      111.27      107.81     12.53 o 
  -2   8   5       29.16       26.12      9.99 o 
  -1   8   5        4.42       -3.62      7.10 o 
   0   8   5       14.39        8.03      7.79 o 
   1   8   5       19.74       21.45      6.03 o 
   2   8   5       98.55      100.57      9.68 o 
   3   8   5       50.42       39.34      8.99 o 
   4   8   5       11.50       15.00      4.83 o 
   5   8   5        0.29       -4.61      8.91 o 
  -5   9   5        2.68       27.30     11.02 o 
  -4   9   5        6.58      -12.54     10.07 o 
  -3   9   5        1.29       10.49     10.29 o 
  -2   9   5       83.93       82.75     14.48 o 
  -1   9   5       25.70       10.32      7.84 o 
   0   9   5       48.48       31.97     21.74 o 
   1   9   5       36.27       25.97      6.76 o 
   2   9   5       24.68       31.82      6.90 o 
   3   9   5        0.64       -2.78      8.74 o 
   4   9   5        2.69        4.43      4.74 o 
  -5  10   5        2.69        2.06     11.52 o 
  -4  10   5        0.43       -2.58     13.46 o 
  -3  10   5       13.63        4.79     10.64 o 
  -2  10   5       17.92        3.99      8.99 o 
  -1  10   5        4.39        9.43      9.01 o 
   0  10   5       19.73       17.20      8.66 o 
   1  10   5       24.85       13.82      7.47 o 
   2  10   5       30.16       22.10      8.56 o 
   3  10   5       12.84        4.75     13.97 o 
  -3  11   5        1.67      -15.96     15.96 o 
  -2  11   5        2.66      -10.50      9.83 o 
  -1  11   5        0.72       -6.72      8.79 o 
   0  11   5        4.09        6.66      8.72 o 
   1  11   5       26.13       33.01      8.60 o 
   2  11   5        4.90       -0.99      7.54 o 
  -8   0   6        0.04       -0.64     13.09 o 
  -7   0   6       34.06       30.33     11.99 o 
  -6   0   6       57.11       51.18     13.25 o 
  -5   0   6        4.05       -8.20      7.93 o 
  -4   0   6       28.17       19.29     13.60 o 
  -3   0   6      190.47      172.92     22.15 o 
  -2   0   6      190.08      202.86      8.30 o 
  -1   0   6      122.93      134.99      9.97 o 
   0   0   6      242.04      241.74      7.20 o 
   1   0   6       15.85       18.06      3.82 o 
   2   0   6       13.61        6.55      4.31 o 
   3   0   6       87.39       79.71      6.49 o 
   4   0   6       51.32       39.47      7.81 o 
   5   0   6        3.22        7.77      6.29 o 
   6   0   6        0.09       -5.15      7.00 o 
  -8   1   6        7.67       11.76      9.66 o 
  -7   1   6        4.46        4.87      8.78 o 
  -6   1   6      119.34      129.68     10.77 o 
  -5   1   6       22.37       18.98      7.31 o 
  -4   1   6        7.83        8.09      4.70 o 
  -3   1   6      188.34      161.95     14.60 o 
  -2   1   6        6.38       16.36      3.61 o 
  -1   1   6        8.31        6.96      3.44 o 
   0   1   6        9.90        7.65      2.65 o 
   1   1   6      214.10      246.90      8.59 o 
   2   1   6     1106.20     1215.80     18.62 o 
   3   1   6       24.35       26.32      4.23 o 
   4   1   6        4.64        1.46      4.07 o 
   5   1   6        6.49        9.24      6.29 o 
   6   1   6        5.48        2.65      8.16 o 
   7   1   6        3.46       -0.20      7.88 o 
  -8   2   6       33.48       46.94     10.54 o 
  -7   2   6       16.64       10.03      8.03 o 
  -6   2   6       12.51       10.53     10.96 o 
  -5   2   6       18.59       12.86      7.25 o 
  -4   2   6       71.41       74.06      9.39 o 
  -3   2   6      163.69      151.84      6.15 o 
  -2   2   6       61.39       75.64      6.56 o 
  -1   2   6      215.50      226.07      6.18 o 
   0   2   6       40.88       39.13      3.04 o 
   1   2   6      542.61      603.58     14.26 o 
   2   2   6       46.95       48.65      3.81 o 
   3   2   6       62.60       78.28      5.16 o 
   4   2   6       93.58       91.21      8.79 o 
   5   2   6       50.78       34.71      7.82 o 
   6   2   6        4.73        3.25      7.61 o 
   7   2   6        9.97       23.35      9.60 o 
  -8   3   6        4.43       11.12     15.79 o 
  -7   3   6       11.97       36.16     13.79 o 
  -6   3   6       36.48       39.68      8.93 o 
  -5   3   6      231.24      234.59     11.89 o 
  -4   3   6      278.63      262.63      7.76 o 
  -3   3   6      119.12      109.22      6.42 o 
  -2   3   6      343.92      353.58      8.94 o 
  -1   3   6      264.24      293.97      6.17 o 
   0   3   6      311.44      352.62     17.12 o 
   1   3   6       57.47       53.33      6.98 o 
   2   3   6       61.27       69.84      6.37 o 
   3   3   6       80.63       84.31      7.10 o 
   4   3   6       22.99       23.29      7.96 o 
   5   3   6       20.75       27.82     10.19 o 
   6   3   6        8.87       13.40      7.72 o 
  -8   4   6       10.01       -2.96     14.54 o 
  -7   4   6       23.95       33.70     18.49 o 
  -6   4   6       80.69       71.84      7.66 o 
  -5   4   6       79.61       86.06      8.19 o 
  -4   4   6      137.10      126.28      7.89 o 
  -3   4   6       19.19       22.05      5.37 o 
  -2   4   6       81.63       71.38      4.82 o 
  -1   4   6      573.81      591.42     14.64 o 
   0   4   6      688.03      704.32     39.03 o 
   1   4   6      100.18      103.24     12.22 o 
   2   4   6       44.87       50.09      6.37 o 
   3   4   6       29.45       33.09      6.51 o 
   4   4   6       76.88       81.16      9.34 o 
   5   4   6       29.50       29.71      8.07 o 
   6   4   6       59.42       77.04     10.44 o 
  -7   5   6        2.52       -9.28     12.39 o 
  -6   5   6        3.46        1.80      6.45 o 
  -5   5   6       50.91       40.27      6.82 o 
  -4   5   6      318.42      313.10     21.12 o 
  -3   5   6      142.98      151.71      8.29 o 
  -2   5   6      104.30      106.13      6.22 o 
  -1   5   6      486.64      511.76     14.21 o 
   0   5   6      809.04      743.99     68.69 o 
   1   5   6      265.04      250.75     23.02 o 
   2   5   6       15.04       12.95      5.18 o 
   3   5   6       11.59       14.83      8.12 o 
   4   5   6        4.65       -5.82      6.56 o 
   5   5   6       15.36       13.90      8.68 o 
   6   5   6       16.09       13.99      9.19 o 
  -7   6   6        6.49       17.44      8.30 o 
  -6   6   6       11.84        8.49      6.76 o 
  -5   6   6        4.58        3.86      6.09 o 
  -4   6   6       94.52      100.90      7.61 o 
  -3   6   6       20.18       22.50      5.79 o 
  -2   6   6        5.13      -11.05      7.37 o 
  -1   6   6      150.05      147.92     12.36 o 
   0   6   6      228.28      212.39     23.49 o 
   1   6   6       39.24       41.56      6.23 o 
   2   6   6       50.31       40.37      6.14 o 
   3   6   6      289.97      247.42     15.31 o 
   4   6   6       35.51       37.46     12.29 o 
   5   6   6        1.03       -4.09      7.87 o 
   6   6   6       13.97        3.69     10.81 o 
  -7   7   6        8.73       17.05     12.55 o 
  -6   7   6       26.91       18.15      8.50 o 
  -5   7   6        0.63        3.42      7.27 o 
  -4   7   6       16.49       12.25      6.00 o 
  -3   7   6        9.45       13.83     10.31 o 
  -2   7   6       45.52       46.61      9.93 o 
  -1   7   6       74.61       84.23      9.32 o 
   0   7   6      160.60      159.52     16.39 o 
   1   7   6       64.85       60.70      6.91 o 
   2   7   6        8.98        9.76      9.55 o 
   3   7   6       44.91       26.36      6.39 o 
   4   7   6       21.37       17.78     15.96 o 
   5   7   6        2.90        3.33      8.94 o 
  -6   8   6       11.50       -7.95     10.92 o 
  -5   8   6        2.65       -8.67     10.73 o 
  -4   8   6       12.60       17.64     10.61 o 
  -3   8   6       67.37      100.41     12.59 o 
  -2   8   6       47.30       55.87     20.30 o 
  -1   8   6       12.08       15.57     11.38 o 
   0   8   6       10.70        9.54      3.89 o 
   1   8   6       82.25       86.60      7.39 o 
   2   8   6       47.57       49.91      6.93 o 
   3   8   6       13.72       15.64     11.69 o 
   4   8   6        0.27       -0.88      6.97 o 
   5   8   6        0.85        2.89      4.33 o 
  -5   9   6        1.48      -16.22     10.81 o 
  -4   9   6        4.08      -11.28     10.60 o 
  -3   9   6       18.98       26.10     11.33 o 
  -2   9   6       13.07        3.85     13.59 o 
  -1   9   6       99.38       93.43     20.90 o 
   0   9   6       52.27       42.01     13.60 o 
   1   9   6       43.87       37.36      7.10 o 
   2   9   6       16.03       10.18      6.60 o 
   3   9   6        4.76        2.23      8.37 o 
   4   9   6        6.66       -3.91     23.78 o 
  -4  10   6        3.13       10.53     18.55 o 
  -3  10   6        1.47       12.95     10.99 o 
  -2  10   6        9.74       -5.72      9.63 o 
  -1  10   6        7.47        8.05      8.51 o 
   0  10   6        2.53        0.84      7.75 o 
   1  10   6        4.36        7.16      8.32 o 
   2  10   6        7.42        5.21     17.65 o 
   3  10   6        4.81        0.48      6.15 o 
  -3  11   6        2.75      -14.20     17.49 o 
  -2  11   6        0.43       -4.17     18.49 o 
  -1  11   6        4.42      -12.64      8.42 o 
   0  11   6        4.86        8.43     15.06 o 
   1  11   6        1.33       -6.29      7.55 o 
  -8   0   7        4.11        1.19     12.88 o 
  -7   0   7       13.42        6.97     11.37 o 
  -6   0   7       49.85       57.73     13.34 o 
  -5   0   7      143.59      164.99     10.88 o 
  -4   0   7        2.97       -2.27      6.68 o 
  -3   0   7      633.28      613.78     14.64 o 
  -2   0   7       80.08       85.94      6.44 o 
  -1   0   7       24.59       31.68      5.48 o 
   0   0   7        4.21        1.63      4.13 o 
   1   0   7        3.24        2.43      3.83 o 
   2   0   7        0.86       -2.49      8.84 o 
   3   0   7        7.06        4.26      5.31 o 
   4   0   7        3.43        9.38      5.55 o 
   5   0   7        1.19       -0.61     10.46 o 
   6   0   7        0.51        7.68     13.92 o 
  -8   1   7        9.90       12.04      8.52 o 
  -7   1   7        3.14       -1.54      8.56 o 
  -6   1   7       40.34       25.41      8.78 o 
  -5   1   7       50.64       48.09      8.61 o 
  -4   1   7        0.49       -5.25      3.50 o 
  -3   1   7       37.90       34.59      4.68 o 
  -2   1   7       68.63       71.77      5.22 o 
  -1   1   7      103.07      103.69      4.60 o 
   0   1   7       37.52       40.93      3.50 o 
   1   1   7       52.01       57.60      3.64 o 
   2   1   7       66.95       65.03      5.00 o 
   3   1   7       59.68       46.88     18.84 o 
   4   1   7      210.50      207.40      9.01 o 
   5   1   7        1.70       -0.74      5.62 o 
   6   1   7       16.14        7.31      7.69 o 
  -8   2   7       10.73       18.11      9.43 o 
  -7   2   7        5.75        2.38      8.14 o 
  -6   2   7      125.60      116.56     10.80 o 
  -5   2   7       40.80       36.23      7.23 o 
  -4   2   7      195.48      209.24     18.86 o 
  -3   2   7       75.13       78.60      5.73 o 
  -2   2   7      227.70      222.20      7.65 o 
  -1   2   7       54.82       61.57      4.84 o 
   0   2   7       46.50       44.57      3.55 o 
   1   2   7       45.63       45.18      3.10 o 
   2   2   7      161.67      182.55     13.45 o 
   3   2   7       17.67       19.64      7.09 o 
   4   2   7       96.27      111.29      8.72 o 
   5   2   7       53.56       42.80     19.72 o 
   6   2   7        5.01       -6.53      7.52 o 
  -8   3   7       18.25       12.38      9.16 o 
  -7   3   7       12.64       20.05     16.92 o 
  -6   3   7        6.79        5.90      7.89 o 
  -5   3   7      124.58      115.45     13.20 o 
  -4   3   7       96.43       99.13      6.17 o 
  -3   3   7       16.67       12.34      5.44 o 
  -2   3   7       57.79       61.44      5.43 o 
  -1   3   7      192.02      205.78      7.79 o 
   0   3   7      110.38      114.55      7.12 o 
   1   3   7      378.31      376.39     24.42 o 
   2   3   7      157.34      155.72      8.25 o 
   3   3   7       24.74       19.23      6.15 o 
   4   3   7       25.05       17.29      7.28 o 
   5   3   7        2.65        8.60      7.53 o 
   6   3   7        7.16       23.21      8.73 o 
  -8   4   7        2.19       14.91      8.91 o 
  -7   4   7       13.71        5.36      8.28 o 
  -6   4   7       21.75       13.44      6.45 o 
  -5   4   7      662.96      654.09     37.60 o 
  -4   4   7      462.72      464.86     12.22 o 
  -3   4   7       66.60       69.10      7.86 o 
  -2   4   7      384.28      379.28      8.77 o 
  -1   4   7       76.51       79.27     10.72 o 
   0   4   7      308.23      303.25     10.54 o 
   1   4   7      181.12      174.46     12.00 o 
   2   4   7       11.47       12.16      5.44 o 
   3   4   7       37.46       28.28      7.11 o 
   4   4   7        1.58        1.89      7.29 o 
   5   4   7       10.43       14.80      8.12 o 
   6   4   7        5.39      -12.03      8.02 o 
  -7   5   7       17.87       25.85     15.59 o 
  -6   5   7        3.85        0.08      6.24 o 
  -5   5   7       39.95       47.76      8.10 o 
  -4   5   7      297.43      310.55     10.66 o 
  -3   5   7      213.06      225.50      8.66 o 
  -2   5   7        0.38       -6.34      9.31 o 
  -1   5   7      432.68      393.90     18.02 o 
   0   5   7      380.47      361.77     18.29 o 
   1   5   7      218.05      214.79     24.48 o 
   2   5   7       14.13       13.46      9.77 o 
   3   5   7       31.20       25.62      5.99 o 
   4   5   7        9.28        1.62      7.93 o 
   5   5   7        0.09       -2.78     22.99 o 
   6   5   7       11.22        1.51      8.54 o 
  -7   6   7        0.06       -5.43     10.83 o 
  -6   6   7       20.27       24.99      7.27 o 
  -5   6   7       23.19       28.63      9.03 o 
  -4   6   7        7.24       26.98     10.88 o 
  -3   6   7        6.48       22.10     10.18 o 
  -2   6   7       66.33       71.94     15.85 o 
  -1   6   7      104.16       80.67      8.91 o 
   0   6   7       53.14       50.30      8.50 o 
   1   6   7       16.24       12.92     11.75 o 
   2   6   7      195.78      188.46     16.77 o 
   3   6   7       67.82       68.33     12.73 o 
   4   6   7       47.58       24.37     16.35 o 
   5   6   7       12.40       -0.65     17.57 o 
  -6   7   7        9.30       17.25      7.19 o 
  -5   7   7        9.98        6.97     11.08 o 
  -4   7   7       22.76       14.81     11.05 o 
  -3   7   7        8.82        8.19     13.74 o 
  -2   7   7        6.48       16.16      8.57 o 
  -1   7   7       83.01       82.17     10.08 o 
   0   7   7      191.05      186.03     10.78 o 
   1   7   7       74.20       79.09      7.32 o 
   2   7   7       42.54       41.09      6.70 o 
   3   7   7       31.60       21.04     10.32 o 
   4   7   7        2.53       -8.75     14.44 o 
   5   7   7       10.46        8.44      9.64 o 
  -6   8   7        7.06        6.89     10.67 o 
  -5   8   7        1.43        9.28     10.86 o 
  -4   8   7       17.02       27.27     11.19 o 
  -3   8   7       14.86       21.02     10.45 o 
  -2   8   7       70.47       59.61     10.27 o 
  -1   8   7        1.99        0.18      9.18 o 
   0   8   7        5.54        0.44      6.30 o 
   1   8   7       29.99       31.36      6.29 o 
   2   8   7        0.42        8.43      5.89 o 
   3   8   7        3.76       -1.44      5.56 o 
   4   8   7        9.56        1.57     12.80 o 
  -5   9   7        1.97       13.25     12.19 o 
  -4   9   7        1.87       -1.81     10.80 o 
  -3   9   7       13.58        6.57     10.75 o 
  -2   9   7        9.36        1.61      9.33 o 
  -1   9   7       25.78       22.69      8.04 o 
   0   9   7       43.00       41.14      8.52 o 
   1   9   7       16.88       13.04     13.56 o 
   2   9   7        0.40        5.86      6.00 o 
   3   9   7        5.36        8.74      6.81 o 
  -4  10   7        1.52       -1.77     11.76 o 
  -3  10   7        7.27        8.54     17.70 o 
  -2  10   7       20.31       34.85     10.52 o 
  -1  10   7       13.04       18.56      9.20 o 
   0  10   7        6.84        4.73      7.27 o 
   1  10   7        3.59        0.86      7.13 o 
   2  10   7        2.26        7.74      7.15 o 
  -2  11   7        4.48       -3.49     10.08 o 
  -1  11   7        1.83        7.84      8.64 o 
   0  11   7        8.36       10.97     10.14 o 
  -8   0   8        0.45        0.86     13.68 o 
  -7   0   8       16.95       23.36     13.72 o 
  -6   0   8       52.94       55.59     11.46 o 
  -5   0   8      288.00      278.11     20.33 o 
  -4   0   8       23.66        5.22      6.43 o 
  -3   0   8       34.97       33.08      7.04 o 
  -2   0   8      137.07      144.22      8.45 o 
  -1   0   8      202.08      189.73      8.79 o 
   0   0   8       46.56       47.02      7.66 o 
   1   0   8       94.91      105.90      6.25 o 
   2   0   8       81.14       86.37      6.57 o 
   3   0   8       76.05       73.32      7.54 o 
   4   0   8        1.23        2.75      9.36 o 
   5   0   8        0.08      -14.93     10.87 o 
   6   0   8        0.39        7.15     13.40 o 
  -8   1   8        3.49       -6.20     13.48 o 
  -7   1   8        4.95        3.00     10.97 o 
  -6   1   8      138.13      125.68     27.49 o 
  -5   1   8       17.68       18.67      5.97 o 
  -4   1   8       81.78       91.71      9.08 o 
  -3   1   8      114.68      107.34      5.83 o 
  -2   1   8       11.32       12.83      4.19 o 
  -1   1   8       93.72      111.07      5.09 o 
   0   1   8       98.32      105.74      4.73 o 
   1   1   8      106.96      108.72      5.03 o 
   2   1   8       53.92       39.28      5.99 o 
   3   1   8        6.83       10.20      8.51 o 
   4   1   8       77.61       28.25     27.20 o 
   5   1   8       30.38       23.11      6.17 o 
   6   1   8        3.34       -0.84     13.92 o 
  -8   2   8        6.74       -2.64     14.65 o 
  -7   2   8        3.83       11.40     18.56 o 
  -6   2   8        0.14       -9.87      6.58 o 
  -5   2   8       65.34       55.13      8.69 o 
  -4   2   8       25.97       22.69      5.25 o 
  -3   2   8       33.71       31.89      5.26 o 
  -2   2   8       38.39       38.71      4.90 o 
  -1   2   8       95.24      105.28      5.35 o 
   0   2   8       30.93       34.01      6.00 o 
   1   2   8      217.12      212.65      9.12 o 
   2   2   8        8.26        5.89      5.81 o 
   3   2   8       77.25       74.62     15.19 o 
   4   2   8        8.64       11.50      7.35 o 
   5   2   8       34.90       43.05      8.59 o 
   6   2   8        4.09        6.68      9.60 o 
  -8   3   8       45.03       36.45      9.40 o 
  -7   3   8       21.03       27.91      8.83 o 
  -6   3   8       20.44       13.83      9.17 o 
  -5   3   8       32.59       27.54      7.54 o 
  -4   3   8      227.87      241.32      8.35 o 
  -3   3   8        7.68        3.86      4.90 o 
  -2   3   8       66.75       73.59      5.89 o 
  -1   3   8       16.81       21.67      6.53 o 
   0   3   8      118.43      111.83      7.60 o 
   1   3   8      379.59      343.01     17.40 o 
   2   3   8      275.94      284.47     11.33 o 
   3   3   8       24.43       25.68      6.94 o 
   4   3   8       33.28       40.68      8.19 o 
   5   3   8       10.94       14.54      8.35 o 
   6   3   8        5.82        9.72     12.67 o 
  -7   4   8        0.37       -6.72      7.85 o 
  -6   4   8       40.55       50.37     12.39 o 
  -5   4   8      126.84      127.73     18.74 o 
  -4   4   8      886.26      892.06     14.35 o 
  -3   4   8      287.00      303.12      9.80 o 
  -2   4   8        9.29       10.07      8.23 o 
  -1   4   8        3.96       -1.75      7.09 o 
   0   4   8      212.43      185.59     27.16 o 
   1   4   8      148.67      139.26     10.25 o 
   2   4   8       47.45       51.23     10.98 o 
   3   4   8       31.28       30.82      6.26 o 
   4   4   8       17.61       15.89     16.89 o 
   5   4   8        2.09        1.77      8.64 o 
  -7   5   8        7.35        8.35      8.26 o 
  -6   5   8        1.30       -3.95      6.75 o 
  -5   5   8      100.36      102.20     12.01 o 
  -4   5   8        4.96       13.24     23.40 o 
  -3   5   8      157.65      171.97     13.13 o 
  -2   5   8       98.39       96.34     14.76 o 
  -1   5   8       35.13       28.90      8.28 o 
   0   5   8      210.26      171.44     30.61 o 
   1   5   8      275.02      245.33     25.43 o 
   2   5   8       16.29       12.21      6.87 o 
   3   5   8       11.39       13.84      5.90 o 
   4   5   8       10.08       11.91      5.72 o 
   5   5   8        6.90       11.07     10.21 o 
  -7   6   8       28.42       47.63      9.23 o 
  -6   6   8        2.93       -0.63      6.20 o 
  -5   6   8       15.75       20.39     11.53 o 
  -4   6   8       51.63       71.25     12.57 o 
  -3   6   8      174.89      177.76     27.55 o 
  -2   6   8       12.46        5.18     15.26 o 
  -1   6   8       68.66       77.53      9.07 o 
   0   6   8      179.03      189.25     23.78 o 
   1   6   8       31.25       22.99      7.00 o 
   2   6   8       24.16       13.47      5.86 o 
   3   6   8       21.95       20.68      9.76 o 
   4   6   8       34.58       33.40      6.70 o 
   5   6   8        7.21       -2.49      4.74 o 
  -6   7   8       35.57       31.67     12.21 o 
  -5   7   8        5.61        2.77     11.18 o 
  -4   7   8        8.13        1.13     11.18 o 
  -3   7   8        1.68       -8.47     10.11 o 
  -2   7   8       13.52       -0.06      8.33 o 
  -1   7   8       58.48       56.96      8.94 o 
   0   7   8        1.46        2.10      9.89 o 
   1   7   8       25.78       29.16      6.32 o 
   2   7   8        2.87        7.46      5.75 o 
   3   7   8       36.47       25.99      7.19 o 
   4   7   8        8.90       -4.61      5.40 o 
  -6   8   8        5.23        5.12     11.57 o 
  -5   8   8       10.50        9.80     12.20 o 
  -4   8   8       17.18       11.25     12.07 o 
  -3   8   8       33.14       14.58     11.36 o 
  -2   8   8        8.79        8.72      8.90 o 
  -1   8   8        4.81       -4.60      7.92 o 
   0   8   8        6.06       10.16      7.52 o 
   1   8   8        8.07       11.55      6.61 o 
   2   8   8        0.13        5.29      6.50 o 
   3   8   8       16.73       15.46     16.62 o 
   4   8   8       10.36       16.67      6.60 o 
  -5   9   8        0.03       16.32     12.21 o 
  -4   9   8        8.22       34.60     23.58 o 
  -3   9   8        5.37       14.29     10.43 o 
  -2   9   8       10.64       -1.95      9.92 o 
  -1   9   8        5.41        1.42      8.13 o 
   0   9   8        2.61       -0.77      6.46 o 
   1   9   8       14.17       18.55      6.39 o 
   2   9   8        2.64       -3.36      6.02 o 
   3   9   8        2.65        7.89      7.08 o 
  -3  10   8        5.74       17.10     11.53 o 
  -2  10   8       28.27       37.28     10.69 o 
  -1  10   8        0.67      -12.76      8.50 o 
   0  10   8        1.94       -8.27      7.13 o 
   1  10   8        0.89       12.43      7.53 o 
  -8   0   9        5.52        3.17     12.92 o 
  -7   0   9       13.82       19.39     12.11 o 
  -6   0   9      233.21      233.10     18.33 o 
  -5   0   9      117.63      116.46     15.40 o 
  -4   0   9        0.52      -10.95      7.30 o 
  -3   0   9      100.78      106.15      8.75 o 
  -2   0   9      104.34      109.85      8.48 o 
  -1   0   9        0.13        5.54      6.16 o 
   0   0   9       82.95       87.18      7.02 o 
   1   0   9        5.08       -5.84      5.16 o 
   2   0   9        3.72        3.37      6.10 o 
   3   0   9      126.58      129.23     15.45 o 
   4   0   9       46.60       36.60     11.88 o 
   5   0   9        4.52       -2.57     11.29 o 
   6   0   9        0.36        5.32     12.08 o 
  -8   1   9        5.84       12.94     13.13 o 
  -7   1   9        8.73       12.28     16.39 o 
  -6   1   9       15.14        6.12      7.95 o 
  -5   1   9      154.10      156.72      9.19 o 
  -4   1   9       89.07       71.29      6.56 o 
  -3   1   9      153.12      157.47      7.17 o 
  -2   1   9       56.84       62.63      5.40 o 
  -1   1   9      205.24      202.86      6.86 o 
   0   1   9       36.89       42.96      4.30 o 
   1   1   9       27.57       25.43      6.78 o 
   2   1   9      142.45      155.69      7.58 o 
   3   1   9        6.41        5.97      7.99 o 
   4   1   9        4.28       17.21     10.62 o 
   5   1   9       17.21        5.99      7.72 o 
  -8   2   9        9.41       -0.47      8.56 o 
  -7   2   9        2.14       10.64      8.57 o 
  -6   2   9       19.57       23.63      9.22 o 
  -5   2   9       34.70       31.42      7.77 o 
  -4   2   9       13.28        3.97      4.14 o 
  -3   2   9       12.26       14.97      5.57 o 
  -2   2   9      153.23      154.95      6.72 o 
  -1   2   9       54.27       60.17     15.93 o 
   0   2   9       71.85       67.85      7.35 o 
   1   2   9      262.81      255.50     10.50 o 
   2   2   9       36.59       38.32      7.30 o 
   3   2   9       64.81       68.16      7.77 o 
   4   2   9       10.14       18.10      7.83 o 
   5   2   9        8.96       12.55      8.05 o 
  -7   3   9        6.55       -4.12     16.76 o 
  -6   3   9       37.21       44.04     12.81 o 
  -5   3   9       49.56       57.94      8.75 o 
  -4   3   9       89.28       79.62      9.14 o 
  -3   3   9       45.37       43.67      5.73 o 
  -2   3   9       47.91       42.87      8.93 o 
  -1   3   9       46.64       49.14     12.73 o 
   0   3   9       71.10       66.71      8.03 o 
   1   3   9      176.89      177.05     14.69 o 
   2   3   9      185.96      192.54     10.46 o 
   3   3   9        9.78        6.78      6.49 o 
   4   3   9       10.59        8.26     15.14 o 
   5   3   9        6.12        7.88      8.45 o 
  -7   4   9        5.90       11.15      8.60 o 
  -6   4   9        2.51        3.16      8.40 o 
  -5   4   9        6.78       11.39      6.51 o 
  -4   4   9       67.10       80.23      8.26 o 
  -3   4   9      145.85      153.76     13.16 o 
  -2   4   9      164.06      163.97     11.65 o 
  -1   4   9       21.54        6.68      7.72 o 
   0   4   9       50.26       64.87      8.53 o 
   1   4   9       17.66       13.11      6.53 o 
   2   4   9       13.96       21.85      7.10 o 
   3   4   9        3.19       -1.71      9.68 o 
   4   4   9       10.59       20.04      7.11 o 
   5   4   9        8.54        2.54     16.65 o 
  -7   5   9       51.82       58.41      9.48 o 
  -6   5   9       22.50       23.86      7.32 o 
  -5   5   9       38.11       35.71     10.65 o 
  -4   5   9      121.31      123.10     13.63 o 
  -3   5   9      369.08      377.77     17.54 o 
  -2   5   9       41.10       58.18     12.07 o 
  -1   5   9       42.07       40.70     19.98 o 
   0   5   9      232.72      207.64     15.43 o 
   1   5   9       46.51       44.66      7.95 o 
   2   5   9       76.47       82.88      8.74 o 
   3   5   9       15.94       12.92      6.49 o 
   4   5   9        0.79        6.21      6.46 o 
   5   5   9        1.09       -1.79      5.55 o 
  -6   6   9        4.57       26.14     11.50 o 
  -5   6   9       31.69       52.47     12.52 o 
  -4   6   9       67.23       67.43     12.81 o 
  -3   6   9       48.61       76.50     11.86 o 
  -2   6   9       69.56       72.99     10.33 o 
  -1   6   9       18.44        8.47     10.85 o 
   0   6   9       81.04       92.32     15.02 o 
   1   6   9       14.51       16.17      7.27 o 
   2   6   9       31.25       22.98      6.81 o 
   3   6   9       34.52       25.19      7.74 o 
   4   6   9        0.43        4.47      9.75 o 
  -6   7   9       15.34       -1.00     11.83 o 
  -5   7   9        3.93       14.08     13.28 o 
  -4   7   9        2.09        7.87     10.79 o 
  -3   7   9        2.30       16.18     11.38 o 
  -2   7   9        2.68       -5.18      8.52 o 
  -1   7   9       10.67       -0.26      7.94 o 
   0   7   9       34.82       27.73      7.64 o 
   1   7   9       38.47       41.05     13.58 o 
   2   7   9       11.22       14.65     11.89 o 
   3   7   9       12.97       13.22      7.30 o 
   4   7   9       10.00        2.88      8.20 o 
  -5   8   9        4.85      -10.17     11.80 o 
  -4   8   9       20.55       24.99     11.24 o 
  -3   8   9       12.97       28.11     11.99 o 
  -2   8   9       14.02        0.36      9.89 o 
  -1   8   9       20.97       13.59     12.42 o 
   0   8   9        4.31       10.21      6.41 o 
   1   8   9        2.10        6.96      6.25 o 
   2   8   9       17.00       14.78     10.93 o 
   3   8   9        0.12       -0.73      6.46 o 
  -4   9   9        6.53       -1.66     26.02 o 
  -3   9   9        1.59        9.21     11.24 o 
  -2   9   9        2.85        6.03      9.93 o 
  -1   9   9        9.68       19.63     19.48 o 
   0   9   9       14.69       24.05      7.52 o 
   1   9   9        0.85       10.61      7.10 o 
   2   9   9        1.53       -9.42      7.03 o 
  -3  10   9       11.90       30.80     12.08 o 
  -2  10   9        7.04       13.39     10.83 o 
  -1  10   9        3.71       -0.15      9.85 o 
   0  10   9        5.63       -7.76     15.72 o 
  -7   0  10        0.42       -5.58     11.50 o 
  -6   0  10      134.13      124.90     14.88 o 
  -5   0  10       23.87       -1.72      6.67 o 
  -4   0  10       48.62       43.50     12.98 o 
  -3   0  10      151.79      128.04     20.43 o 
  -2   0  10       14.74       20.98      7.54 o 
  -1   0  10      123.88      124.33      9.06 o 
   0   0  10        0.12       -1.48     10.46 o 
   1   0  10       22.32       32.42     14.24 o 
   2   0  10        0.01       15.30     12.56 o 
   3   0  10        7.28       11.35     11.38 o 
   4   0  10        0.08        5.61     12.05 o 
   5   0  10       13.41       13.49     11.41 o 
  -7   1  10        1.40       13.13      8.48 o 
  -6   1  10       62.06       57.90      9.24 o 
  -5   1  10       70.29       54.82     10.45 o 
  -4   1  10       64.77       55.44      8.08 o 
  -3   1  10       39.52       49.83      6.42 o 
  -2   1  10       39.21       42.90      5.53 o 
  -1   1  10        9.14       13.56      6.17 o 
   0   1  10      225.75      227.96      9.01 o 
   1   1  10        7.75       10.71      7.81 o 
   2   1  10       32.05       42.84      9.45 o 
   3   1  10        0.78       13.41      7.81 o 
   4   1  10        2.16       -8.48      9.33 o 
   5   1  10        1.31       -3.68      7.28 o 
  -7   2  10        0.43        1.67     11.30 o 
  -6   2  10        7.30       21.32      8.78 o 
  -5   2  10        3.70       17.05      7.35 o 
  -4   2  10        7.38        7.24      5.46 o 
  -3   2  10       71.69       64.54      6.51 o 
  -2   2  10      139.91      137.08      8.70 o 
  -1   2  10       74.78       82.07      9.19 o 
   0   2  10       95.19      135.05      9.64 o 
   1   2  10      479.18      435.62     13.62 o 
   2   2  10       48.96       49.90      7.57 o 
   3   2  10        7.29        2.11     10.80 o 
   4   2  10       12.05       36.19     14.47 o 
   5   2  10       15.49       -0.52     13.66 o 
  -7   3  10        1.77       16.71      8.76 o 
  -6   3  10        8.74       13.78      8.14 o 
  -5   3  10       72.78       72.22      8.38 o 
  -4   3  10       96.67      100.14      9.20 o 
  -3   3  10       15.21       18.43      7.90 o 
  -2   3  10       12.82       15.33      9.48 o 
  -1   3  10       44.22       37.47      8.85 o 
   0   3  10       97.24       94.01     16.52 o 
   1   3  10      222.32      211.53     11.01 o 
   2   3  10       64.83       79.95      8.55 o 
   3   3  10        2.68       -3.33      7.10 o 
   4   3  10        7.47       -6.29     11.25 o 
   5   3  10        1.86       32.29     16.02 o 
  -7   4  10        9.93       12.45      8.73 o 
  -6   4  10        7.64       15.07     11.58 o 
  -5   4  10       22.16       22.49     10.69 o 
  -4   4  10       91.34       87.21      8.04 o 
  -3   4  10      124.15      109.67     11.94 o 
  -2   4  10        8.62        2.43      9.85 o 
  -1   4  10      100.52       93.56     10.02 o 
   0   4  10       62.61       58.39      8.81 o 
   1   4  10       27.80       35.07      7.59 o 
   2   4  10       12.77       17.36      6.78 o 
   3   4  10       16.77        0.00     14.37 o 
   4   4  10        1.29        1.19      7.00 o 
  -7   5  10       44.65       51.31     18.10 o 
  -6   5  10        7.36        8.55     10.96 o 
  -5   5  10        4.75      -11.03      9.71 o 
  -4   5  10      163.67      186.32     14.30 o 
  -3   5  10      113.13      129.31     13.06 o 
  -2   5  10       82.54       73.41     10.76 o 
  -1   5  10       43.37       40.62      8.80 o 
   0   5  10      119.40      110.13      9.39 o 
   1   5  10       57.91       59.20      8.43 o 
   2   5  10       16.79       16.72      7.64 o 
   3   5  10        2.21       -0.12      7.39 o 
   4   5  10       21.34       23.26      7.68 o 
  -6   6  10        7.09       33.95     15.72 o 
  -5   6  10        0.20      -10.76     10.74 o 
  -4   6  10        5.42       14.42     14.38 o 
  -3   6  10        2.42       -0.50     25.45 o 
  -2   6  10       20.64       21.36      9.67 o 
  -1   6  10       79.90       73.97     30.25 o 
   0   6  10       97.23      105.99     14.85 o 
   1   6  10       31.59       45.51      7.77 o 
   2   6  10        8.97        9.63      7.68 o 
   3   6  10        6.09        5.36      7.42 o 
   4   6  10        2.18       -0.52     10.38 o 
  -5   7  10        7.45       12.80     12.48 o 
  -4   7  10        1.30        2.59     11.45 o 
  -3   7  10        5.92        2.50     20.16 o 
  -2   7  10        7.02       -3.76      9.85 o 
  -1   7  10        1.35       -1.02     10.36 o 
   0   7  10        5.75       -0.05     18.07 o 
   1   7  10       40.75       30.80     10.50 o 
   2   7  10        4.46        0.37      9.76 o 
   3   7  10        4.73        7.52      7.14 o 
  -5   8  10        0.76       30.97     13.27 o 
  -4   8  10       35.64       39.12     12.77 o 
  -3   8  10        1.06       -7.03     11.08 o 
  -2   8  10       10.34       -0.45     11.65 o 
  -1   8  10        9.55       22.28     10.15 o 
   0   8  10        1.15       -2.52     14.13 o 
   1   8  10        3.55        3.76      6.85 o 
   2   8  10       10.29       13.52      6.86 o 
  -3   9  10        1.83       12.59     11.24 o 
  -2   9  10       43.21       30.54     10.64 o 
  -1   9  10       35.47       41.82      9.47 o 
   0   9  10        2.79        2.98     14.52 o 
   1   9  10        5.63       14.75      7.01 o 
  -7   0  11        8.91       -1.59     11.26 o 
  -6   0  11      217.29      188.52     16.64 o 
  -5   0  11      387.44      330.67     14.80 o 
  -4   0  11       25.63       25.97      8.49 o 
  -3   0  11       21.28       16.38      8.59 o 
  -2   0  11        1.37        5.23      8.35 o 
  -1   0  11       15.02        9.03     13.35 o 
   0   0  11        1.52        7.42     14.04 o 
   1   0  11       27.36       38.37     14.76 o 
   2   0  11        0.88       12.77     13.00 o 
   3   0  11       15.19       14.26     12.51 o 
  -7   1  11        1.64       -7.98      8.21 o 
  -6   1  11       10.57       20.03      8.55 o 
  -5   1  11       28.58       18.03      7.71 o 
  -4   1  11      133.93      123.16      7.39 o 
  -3   1  11        2.00       10.69      6.19 o 
  -2   1  11       25.43       36.89      7.37 o 
  -1   1  11       59.07       64.37      7.52 o 
   0   1  11      105.99      106.22      7.82 o 
   1   1  11      112.98       93.36     11.29 o 
   2   1  11        2.68       -4.46      8.14 o 
   3   1  11       12.01       11.48      8.33 o 
   4   1  11        2.02       -5.21     10.74 o 
  -7   2  11        3.99        1.90     20.83 o 
  -6   2  11        7.77        7.67     13.20 o 
  -5   2  11        2.26       -0.12      5.62 o 
  -4   2  11        5.23       -2.13      6.87 o 
  -3   2  11       22.68       20.67     11.60 o 
  -2   2  11       11.90       20.07      7.68 o 
  -1   2  11       31.23       31.15      7.40 o 
   0   2  11       68.07       56.10      7.21 o 
   1   2  11      142.00      150.01      8.64 o 
   2   2  11       86.77       91.18     12.70 o 
   3   2  11        1.77       -4.77      8.69 o 
   4   2  11        4.24        6.18     10.42 o 
  -7   3  11        9.24        3.76      8.43 o 
  -6   3  11        1.73       12.67     10.85 o 
  -5   3  11       27.47       23.72     10.46 o 
  -4   3  11       31.39       25.53      8.14 o 
  -3   3  11      235.47      240.64     11.16 o 
  -2   3  11      175.52      173.22     10.16 o 
  -1   3  11       30.28       16.44      8.90 o 
   0   3  11       37.71       43.30      8.53 o 
   1   3  11        8.88        0.11      7.31 o 
   2   3  11       80.71       72.00     10.64 o 
   3   3  11        3.56        0.49     17.88 o 
   4   3  11        0.28       17.14     14.97 o 
  -7   4  11        6.43       -1.53     13.45 o 
  -6   4  11        1.81        9.91     10.77 o 
  -5   4  11        7.88       -1.63     12.95 o 
  -4   4  11        5.84       14.18      7.69 o 
  -3   4  11      134.29      149.04     12.43 o 
  -2   4  11      111.58      114.99     22.26 o 
  -1   4  11       60.72       60.07     12.69 o 
   0   4  11       10.33        8.88      7.58 o 
   1   4  11       59.36       57.27      8.54 o 
   2   4  11       23.53       25.86      8.28 o 
   3   4  11        2.16       -1.87      7.76 o 
   4   4  11        0.06       -1.54      8.15 o 
  -6   5  11        1.97       18.84     14.21 o 
  -5   5  11       15.03       17.26     13.15 o 
  -4   5  11       24.79       19.99      7.98 o 
  -3   5  11       98.45      124.41     22.51 o 
  -2   5  11        4.11        4.77      9.07 o 
  -1   5  11       17.76       18.31      9.09 o 
   0   5  11       18.89       14.49      8.06 o 
   1   5  11       49.00       59.06     18.35 o 
   2   5  11        5.78       13.42      7.99 o 
   3   5  11        2.21       -1.19      7.94 o 
  -6   6  11        3.56        1.44     18.64 o 
  -5   6  11        0.56      -16.84     21.33 o 
  -4   6  11       12.52       -5.84     11.69 o 
  -3   6  11        0.58       -9.01     10.85 o 
  -2   6  11       12.14       12.12     10.24 o 
  -1   6  11        7.86       10.36     11.33 o 
   0   6  11       11.91       -4.36     12.44 o 
   1   6  11        1.59       -2.26      6.95 o 
   2   6  11        9.01       14.07      8.35 o 
   3   6  11        4.66       11.56      8.82 o 
  -5   7  11        7.94       -0.69     21.57 o 
  -4   7  11        1.09        8.53     23.67 o 
  -3   7  11        0.02       -9.28     10.98 o 
  -2   7  11       12.15        0.66     10.07 o 
  -1   7  11        7.09        5.59      8.51 o 
   0   7  11       51.39       49.15      8.78 o 
   1   7  11       37.12       46.75      9.41 o 
   2   7  11       16.30       21.25      7.77 o 
  -4   8  11       16.35       19.41     15.03 o 
  -3   8  11        1.66        1.92     11.64 o 
  -2   8  11        6.50        6.07      9.82 o 
  -1   8  11        8.69       -0.42      9.17 o 
   0   8  11       52.01       58.84     23.05 o 
   1   8  11       13.26       14.71     13.80 o 
  -2   9  11        3.75       10.23     19.66 o 
  -1   9  11       14.88        7.55      9.89 o 
  -7   0  12        7.26        6.82     12.11 o 
  -6   0  12       25.91       22.07     11.69 o 
  -5   0  12      108.09      100.40     10.59 o 
  -4   0  12       85.48       77.11     16.42 o 
  -3   0  12       88.98       84.88      9.84 o 
  -2   0  12        0.38      -17.22     12.93 o 
  -1   0  12        8.17        7.99     12.50 o 
   0   0  12       49.38       46.11     15.28 o 
   1   0  12        1.22       -7.39     11.18 o 
   2   0  12        0.91       -3.32     12.68 o 
   3   0  12       12.09       -3.46     11.89 o 
  -7   1  12       10.22       18.37      8.47 o 
  -6   1  12        3.68        0.54      8.11 o 
  -5   1  12       35.13       42.30      6.54 o 
  -4   1  12       18.30       18.29      7.09 o 
  -3   1  12       49.90       52.65      7.78 o 
  -2   1  12        2.39       -5.36      6.94 o 
  -1   1  12       62.62       53.12     11.45 o 
   0   1  12       26.63       23.11     10.55 o 
   1   1  12        7.72       -6.53     12.08 o 
   2   1  12        8.50       21.91      9.65 o 
   3   1  12        3.03        4.06     15.13 o 
   4   1  12        1.64       -0.30     11.87 o 
  -7   2  12        2.16        0.71      9.03 o 
  -6   2  12       16.84       32.79     14.14 o 
  -5   2  12       14.20       13.17      7.55 o 
  -4   2  12       27.20       30.01      7.54 o 
  -3   2  12      161.02      172.69     10.39 o 
  -2   2  12       13.56       14.86      7.23 o 
  -1   2  12      132.83      145.95      9.53 o 
   0   2  12       34.98       43.42      7.31 o 
   1   2  12       45.66       41.64     10.18 o 
   2   2  12        4.54       11.64      9.43 o 
   3   2  12        3.43       -2.15      8.63 o 
   4   2  12        8.22       25.85     11.78 o 
  -6   3  12        3.47       -0.02      9.36 o 
  -5   3  12        9.21       -0.37     10.14 o 
  -4   3  12       63.38       51.87      8.51 o 
  -3   3  12       90.68       94.37      9.75 o 
  -2   3  12      212.34      250.99     11.32 o 
  -1   3  12       44.51       44.37      8.32 o 
   0   3  12       26.71        6.71      7.71 o 
   1   3  12       22.63        7.94      7.73 o 
   2   3  12       51.86       36.82     15.82 o 
   3   3  12        0.95      -15.64     14.87 o 
  -6   4  12        1.34        8.32     12.07 o 
  -5   4  12       21.01       36.36     16.16 o 
  -4   4  12        8.84       14.26      8.33 o 
  -3   4  12       21.97       14.83      7.81 o 
  -2   4  12       17.87       17.51      9.23 o 
  -1   4  12        1.04        7.22      9.03 o 
   0   4  12        1.46       -5.67      7.65 o 
   1   4  12       11.90        9.23     11.38 o 
   2   4  12       16.38       12.90      8.28 o 
  -6   5  12        9.42       22.80     12.65 o 
  -5   5  12        3.15       18.56     12.19 o 
  -4   5  12       31.97       27.50     13.07 o 
  -3   5  12      115.56      104.72     19.24 o 
  -2   5  12       44.61       48.56     11.58 o 
  -1   5  12       17.84        9.77     10.80 o 
   0   5  12       19.38       24.14      8.73 o 
   1   5  12       22.57       13.07      9.92 o 
   2   5  12        1.09        2.86     10.18 o 
   3   5  12        3.47       12.67      8.81 o 
  -5   6  12       10.38       13.47     12.80 o 
  -4   6  12        2.41        2.58      8.00 o 
  -3   6  12        0.79       18.20     11.72 o 
  -2   6  12        5.63       -6.53     10.65 o 
  -1   6  12        0.59       -0.97      9.42 o 
   0   6  12        6.64       -2.84      8.42 o 
   1   6  12       20.22       21.32      9.15 o 
   2   6  12        8.25        7.91      8.59 o 
  -4   7  12        7.17        5.46     12.46 o 
  -3   7  12        6.57      -11.05     11.51 o 
  -2   7  12        2.32       -3.95     10.20 o 
  -1   7  12        7.07        7.22     18.37 o 
   0   7  12        1.46        6.03     15.52 o 
   1   7  12       10.07        7.37      8.85 o 
  -3   8  12        5.51       -5.85     12.02 o 
  -2   8  12        6.27       19.12     11.54 o 
  -1   8  12        3.75        1.56     10.14 o 
   0   8  12       15.73        6.63      9.26 o 
  -6   0  13        8.72       12.79     11.51 o 
  -5   0  13       39.15       27.63      9.50 o 
  -4   0  13        0.21       -1.93     12.67 o 
  -3   0  13        3.23      -18.45     13.02 o 
  -2   0  13       44.05       51.30     16.88 o 
  -1   0  13       71.17       39.98     15.48 o 
   0   0  13      106.87       99.53     16.53 o 
   1   0  13       18.95       23.38     14.63 o 
   2   0  13       74.76       87.08     16.28 o 
   3   0  13        6.10      -12.92     12.02 o 
  -6   1  13        0.29        9.51     11.97 o 
  -5   1  13       62.09       59.03      8.69 o 
  -4   1  13      146.16      141.86     13.91 o 
  -3   1  13       89.89       88.52     12.23 o 
  -2   1  13        3.64       -0.63     11.51 o 
  -1   1  13        4.85       10.91     10.49 o 
   0   1  13       44.09       49.36     12.13 o 
   1   1  13       16.94       24.94     11.10 o 
   2   1  13       23.26       24.44     10.50 o 
   3   1  13       13.60       19.47     14.52 o 
  -6   2  13        2.24       16.68     13.35 o 
  -5   2  13       12.54        2.43      7.36 o 
  -4   2  13       11.96       10.61      7.71 o 
  -3   2  13        0.37        1.00      7.38 o 
  -2   2  13       23.67       18.84      7.53 o 
  -1   2  13      103.58      120.78     17.19 o 
   0   2  13      204.25      248.26     15.73 o 
   1   2  13        7.50        9.79      9.97 o 
   2   2  13        5.85       -0.85      9.62 o 
   3   2  13       13.10       24.06      9.83 o 
  -6   3  13        3.52        2.05     10.72 o 
  -5   3  13        9.59       -1.74     10.10 o 
  -4   3  13       14.69       -2.56      7.79 o 
  -3   3  13       13.31       15.11      8.25 o 
  -2   3  13       96.12      106.11      9.97 o 
  -1   3  13       23.55       29.45      8.01 o 
   0   3  13       19.61       23.43     10.50 o 
   1   3  13       12.70       10.78      9.93 o 
   2   3  13       22.76       25.39     10.34 o 
   3   3  13       19.29       32.26     10.47 o 
  -5   4  13       10.41        0.14     17.22 o 
  -4   4  13       20.34       23.22      8.73 o 
  -3   4  13       13.97       10.70      8.29 o 
  -2   4  13        2.47       -5.23      7.94 o 
  -1   4  13       21.33        0.52      7.68 o 
   0   4  13       11.54        4.90      9.30 o 
   1   4  13        2.05      -11.39      7.60 o 
   2   4  13        8.18       26.81     16.59 o 
  -5   5  13        7.05       12.42     11.14 o 
  -4   5  13        7.02        7.79      9.20 o 
  -3   5  13        0.69       -3.42      7.87 o 
  -2   5  13        8.98        7.92      9.83 o 
  -1   5  13       15.06        9.04     10.46 o 
   0   5  13       18.77       16.63     13.51 o 
   1   5  13       10.69       -4.41      8.43 o 
   2   5  13        8.61        8.87      9.44 o 
  -4   6  13        1.40       11.16      8.85 o 
  -3   6  13       20.10       15.91     12.36 o 
  -2   6  13        7.04        4.52     11.32 o 
  -1   6  13        2.13        4.21     10.46 o 
   0   6  13       18.35       15.43     11.06 o 
   1   6  13       12.43        5.67      9.43 o 
  -3   7  13       29.65       48.49     13.08 o 
  -2   7  13        6.86       14.85     17.35 o 
  -1   7  13        1.46       -3.73     10.29 o 
   0   7  13        3.88        0.64      8.67 o 
  -5   0  14       49.48       28.86     15.54 o 
  -4   0  14      101.92      156.99     19.55 o 
  -3   0  14        8.56        8.50     15.07 o 
  -2   0  14       17.15       -1.93     15.66 o 
  -1   0  14        0.36       -1.32     15.69 o 
   0   0  14       29.98       31.39     16.21 o 
   1   0  14       22.03       33.90     16.25 o 
   2   0  14        2.71        8.62     14.40 o 
  -5   1  14       15.93        6.88     10.65 o 
  -4   1  14       38.76       31.29     11.10 o 
  -3   1  14      107.51      110.53     20.89 o 
  -2   1  14       34.75       53.93     11.76 o 
  -1   1  14        3.36       -1.32     10.68 o 
   0   1  14       26.13       21.94     19.45 o 
   1   1  14       17.21       16.74     16.37 o 
   2   1  14       22.88       28.45     11.22 o 
  -5   2  14       11.17        2.96     10.04 o 
  -4   2  14       10.51       21.24      8.21 o 
  -3   2  14       16.54        3.74     10.63 o 
  -2   2  14       48.08       39.18     12.09 o 
  -1   2  14       39.41       39.98     11.54 o 
   0   2  14       19.47       21.99     12.96 o 
   1   2  14       11.58       -0.58     16.89 o 
   2   2  14        9.33       13.17     10.67 o 
  -5   3  14        6.51       11.53     10.63 o 
  -4   3  14       10.99       -2.01      7.82 o 
  -3   3  14       67.77       65.55     10.36 o 
  -2   3  14       12.86       11.52      8.24 o 
  -1   3  14        1.32      -11.19     18.70 o 
   0   3  14       28.18       18.06     11.18 o 
   1   3  14       13.95       22.68     11.28 o 
  -4   4  14        4.22       -9.22     10.17 o 
  -3   4  14        4.53        2.81      8.02 o 
  -2   4  14       28.14       30.59      9.00 o 
  -1   4  14        9.08        4.46      8.08 o 
   0   4  14        0.55        7.73     10.87 o 
   1   4  14        5.74       22.59     11.79 o 
  -4   5  14        6.51        6.05      9.58 o 
  -3   5  14       23.42       32.72      9.43 o 
  -2   5  14        8.48       26.00      8.90 o 
  -1   5  14        6.01       -5.99     10.24 o 
   0   5  14        7.84        8.83      9.82 o 
  -2   6  14        9.54       14.35     11.59 o 
  -1   6  14        2.62       13.32     11.31 o 
  -4   0  15       11.25        7.13     15.17 o 
  -3   0  15       57.17       60.22     18.90 o 
  -2   0  15        0.31      -21.93     15.06 o 
  -1   0  15        2.92        0.89     17.46 o 
   0   0  15        2.14        2.72     16.69 o 
   1   0  15        0.79       -9.05     15.50 o 
  -4   1  15      175.74      178.10     15.48 o 
  -3   1  15      115.78       97.42     14.17 o 
  -2   1  15       38.74       38.55     12.65 o 
  -1   1  15        4.92       -0.11     10.92 o 
   0   1  15       15.36       -1.81     10.81 o 
   1   1  15        6.13        9.64     10.66 o 
  -4   2  15       25.32       22.54     11.89 o 
  -3   2  15        2.99        4.47     11.00 o 
  -2   2  15        9.05       10.38     11.10 o 
  -1   2  15        0.03       -6.73     10.86 o 
   0   2  15       13.12       10.89     11.39 o 
  -4   3  15        4.29        8.35      8.77 o 
  -3   3  15        5.05       12.58     11.45 o 
  -2   3  15        3.50        9.70     12.04 o 
  -1   3  15        8.74        5.51     11.99 o 
   0   3  15        4.24        4.49     11.85 o 
  -3   4  15        3.51       -0.26      9.06 o 
  -2   4  15        0.07       -5.77     11.56 o 
  -1   4  15        5.23       -9.82     14.65 o 
  -2   0  16        6.04       14.16     17.90 o 
  -2   1  16        1.87        2.89     12.77 o 
                                                 
